# Supplementary material for: Mapping targets for small nucleolar RNAs in yeast
Source: Wellcome Open Res. 2018 Nov 22;3:120. Originally published 2018 Sep 19. [Version 2] doi: 10.12688/wellcomeopenres.14735.2 (PMC6171561; doi:10.12688/wellcomeopenres.14735.2)
Supplement: Supplementary file 6 [file wellcomeopenres-3-16240-s0005.tgz]

Archive with 1 entries (1 files):
- 25aad978-51c5-44a5-98a8-4429c7453ceb_Supplementary_Figure_6.eps
