# Supplementary material for: Mapping targets for small nucleolar RNAs in yeast
Source: Wellcome Open Res. 2018 Nov 22;3:120. Originally published 2018 Sep 19. [Version 2] doi: 10.12688/wellcomeopenres.14735.2 (PMC6171561; doi:10.12688/wellcomeopenres.14735.2)
Supplement: Supplementary file 7 [file wellcomeopenres-3-16240-s0006.tgz]

Archive with 1 entries (1 files):
- e98eb98d-1d23-4f12-914a-4653b060c5a9_Supplementary_Figure_7.eps
