# Supplementary material for: Mapping targets for small nucleolar RNAs in yeast
Source: Wellcome Open Res. 2018 Nov 22;3:120. Originally published 2018 Sep 19. [Version 2] doi: 10.12688/wellcomeopenres.14735.2 (PMC6171561; doi:10.12688/wellcomeopenres.14735.2)
Supplement: Supplementary file 9 [file wellcomeopenres-3-16240-s0008.tgz › fbb62109-04cf-4b13-8be7-ddeac625dec8_Supplementary_Table_2.xlsx]

## Sheet: methylation site overlaps
snoRNA	subunit	coordinate	O/L Kudla et al.,2011	O/L this study	Kudla et al., 2011, methylating	this study, methylating	blocking_current_meth_snoRNAs	blocking_range_meth_snoRNAs	blocking_range_meth_snoRNAs_No	blocking_other_meth_snoRNAs	blocking_other_meth_snoRNAs_No
SNR74	18S-28	28	0	397	0	365	6
SNR51	18S-100	100	3	1365	1	139	9	SNR128	9
SNR128	18S-414	414	465	26274	214	1891	0
SNR52	18S-420	420	301	3960	287	3762	0
SNR87	18S-436	436	1	29	0	1	0
SNR41	18S-541	541	52	3190	2	902	0
SNR77	18S-578	578	7	2465	7	2328	0
SNR47	18S-619	619	4	281	3	52	0
SNR53	18S-796	796	0	12	0	1	0
SNR54	18S-974	974	3	45	0	8	0
SNR79	18S-1007	1007	19	4049	0	3980	0			SNR75	1
SNR41	18S-1126	1126	52	3190	49	1629	4
SNR55	18S-1269	1269	630	8365	620	8218	0
SNR40	18S-1271	1271	371	8426	68	2140	0
SNR56	18S-1428	1428	41	797	40	769	12
SNR57	18S-1572	1572	54	887	54	855	0
SNR70	18S-1639	1639	4	1598	2	1197	0
U18	25S-649	649	27	912	0	503	0
U18	25S-650	650	27	912	0	506	0
SNR58	25S-663	663	19	2462	18	2386	0
SNR39B	25S-805	805	72	2224	68	1826	1355
SNR39	25S-807	807	220	808	220	766	0	SNR39B	1355
SNR59	25S-807	807	51	147	51	121	0	SNR39B	1355
SNR60	25S-817	817	677	8796	0	3	0	SNR39B		SNR55	2
SNR50	25S-867	867	6	734	6	667	0
SNR72	25S-876	876	51	860	46	832	0
SNR40	25S-898	898	371	8426	2	113	0
SNR60	25S-908	908	677	8796	670	8377	146
SNR61	25S-1133	1133	0	672	0	185	44
U24	25S-1437	1437	218	4277	192	4141	71	SNR24	71
U24	25S-1449	1449	218	4277	156	2968	0	SNR24	71
U24	25S-1450	1450	218	4277	28	2605	71	SNR24	71
SNR62	25S-1888	1888	0	69	0	40	1
SNR76	25S-2197	2197	27	5420	25	4127	0
SNR47	25S-2220	2220	4	281	0	21	0
SNR63	25S-2256	2256	2	1252	2	886	0
SNR13	25S-2280	2280	38	2063	36	1972	0
SNR13	25S-2281	2281	38	2063	36	1968	0
SNR75	25S-2288	2288	35	1053	23	227	0
SNR64	25S-2337	2337	1	419	0	76	0
SNR65	25S-2347	2347	0	6	0	0	0
SNR190	25S-2395	2395	230	4173	130	1549	0
SNR66	25S-2417	2417	9	166	7	130	0
SNR78	25S-2421	2421	0	15	0	1	0
SNR67	25S-2619	2619	30	1001	26	846	0
SNR68	25S-2640	2640	54	1817	0	270	2
SNR67	25S-2724	2724	30	1001	0	28	0
SNR51	25S-2729	2729	3	1365	0	5	0
SNR48	25S-2791	2791	53	5949	44	5586	0
SNR48	25S-2793	2793	53	5949	44	5610	0
SNR38	25S-2815	2815	25	1670	17	1602	0
SNR52	25S-2921	2921	301	3960	5	41	0
SNR71	25S-2946	2946	17	1191	14	1119	0	SNR73	93
SNR69	25S-2948	2948	9	3855	4	3499	0	SNR73	132
SNR73	25S-2959	2959	17	489	17	423	202
				159137		84262
