# Supplementary material for: Mapping targets for small nucleolar RNAs in yeast
Source: Wellcome Open Res. 2018 Nov 22;3:120. Originally published 2018 Sep 19. [Version 2] doi: 10.12688/wellcomeopenres.14735.2 (PMC6171561; doi:10.12688/wellcomeopenres.14735.2)
Supplement: Supplementary file 10 [file wellcomeopenres-3-16240-s0010.tgz › 06786175-4e04-4d15-8cbb-2339e9b65bdc_Supplementary_table_3_new.xlsx]

## Sheet: Sheet1
NOP1	hybrids
snR10_ASP3-1	2
snR10_DCI1	2
snR11_PRY3	2
snR128_ARG81	2
snR128_ASH1	5
snR128_AVL9	2
snR128_BAP2	2
snR128_BDF2	1
snR128_CCT6	3
snR128_CCW12	2
snR128_CLN2	2
snR128_FAA3	2
snR128_FUN26	2
snR128_GDH1	3
snR128_HAA1	2
snR128_HOR7	3
snR128_KAP120	3
snR128_OM14	2
snR128_OPT1	2
snR128_ORT1	2
snR128_PCL10	3
snR128_PDC1	6
snR128_PDR5	2
snR128_PMP3	2
snR128_PRS3	2
snR128_RAD9	2
snR128_ROK1	2
snR128_RPA34	3
snR128_RPL16B	3
snR128_RPL5	2
snR128_RPS17A	2
snR128_RPS19B	2
snR128_RPS1A	5
snR128_RPS27B	2
snR128_RSM26	2
snR128_SSA4	3
snR128_STI1	5
snR128_TCB3	2
snR128_TCP1	2
snR128_TIF34	2
snR128_TPS3	1
snR128_ULA1	3
snR128_YAL064W-B	2
snR128_YDR278C	18
snR128_YKT6	2
snR128_YPL088W	2
snR128_YPR011C	2
snR128_YPT1	2
snR13_RRB1	2
snR13_YMR193C-A	2
snR17a_ALD4	2
snR17a_ALD6	3
snR17a_ARO1	2
snR17a_ATO3	2
snR17a_ATP18	10
snR17a_CCT6	2
snR17a_CDC19	9
snR17a_CHC1	3
snR17a_DCR2	2
snR17a_DYS1	2
snR17a_FET3	2
snR17a_FRT1	1
snR17a_HIS1	2
snR17a_HTS1	2
snR17a_MGA2	3
snR17a_MIR1	2
snR17a_MRPL13	2
snR17a_NRP1	5
snR17a_NTH1	2
snR17a_NUP157	2
snR17a_PAP2	2
snR17a_PDC1	2
snR17a_PLB3	4
snR17a_POP1	2
snR17a_PRP43	3
snR17a_PUB1	2
snR17a_RAS2	2
snR17a_RPL16B	2
snR17a_RPL19A	3
snR17a_RPL26B	3
snR17a_RPL33A	2
snR17a_RPL33B	2
snR17a_RPS14A	2
snR17a_RPS2	5
snR17a_RPS24A	2
snR17a_SDS23	2
snR17a_SPR6	2
snR17a_SSD1	4
snR17a_STE4	3
snR17a_TCB3	2
snR17a_TEF1	2
snR17a_THR1	2
snR17a_TIM21	2
snR17a_TMA20	2
snR17a_TOD6	3
snR17a_TOP2	2
snR17a_UTP22	2
snR17a_YDL012C	3
snR17a_YDR365W-B	3
snR17a_YTM1	3
snR17b_PGS1	3
snR17b_RPL33A	1
snR17b_RSE1	2
snR17b_SSD1	2
snR17b_YEF3	3
snR17b_YKR023W	6
snR18_PDC1	3
snR18_RPS21B	6
snR18_THO2	2
snR18_VIP1	1
snR190_AMD1	3
snR190_ARO1	2
snR190_BAT1	3
snR190_BSD2	2
snR190_CDC48	2
snR190_COX3	2
snR190_CPR4	2
snR190_DLD2	2
snR190_ERV25	5
snR190_FES1	5
snR190_FKS1	2
snR190_FYV7	2
snR190_GCS1	8
snR190_HDA2	2
snR190_HSC82	13
snR190_HSP82	7
snR190_LYS21	2
snR190_MAK16	5
snR190_MET30	2
snR190_MRPL13	2
snR190_MSH6	2
snR190_NAP1	3
snR190_NIT3	1
snR190_OYE2	2
snR190_PGK1	4
snR190_POL31	2
snR190_POL32	2
snR190_PRP16	2
snR190_PUS9	2
snR190_PYC1	2
snR190_RLP24	2
snR190_RPC37	2
snR190_RPF2	2
snR190_RPL13A	14
snR190_RPL13B	15
snR190_RPL25	2
snR190_RPL41B	5
snR190_RPS11A	5
snR190_RPS17B	2
snR190_RPS19B	2
snR190_RPS29B	3
snR190_RPS6A	42
snR190_RPS6B	8
snR190_RPT3	2
snR190_RTF1	3
snR190_SAM1	2
snR190_SNT1	2
snR190_SPT6	4
snR190_SRS2	5
snR190_STE2	2
snR190_TIF2	18
snR190_TPM1	6
snR190_YNL050C	10
snR190_YOR1	3
snR190_YTA7	2
snR24_ADH6	2
snR24_CDC19	2
snR24_TEF2	2
snR24_TSC11	4
snR24_UBR2	21
snR24_YCR016W	3
snR30_CCW12	3
snR30_CWP2	3
snR30_PMA1	2
snR30_RLP24	2
snR30_YDR210C-D	2
snR38_LSB3	3
snR38_RPL3	2
snR38_TEF4	4
snR39_NOP12	2
snR39_RPL7A	2
snR39B_BTN2	2
snR39B_CIS3	2
snR39B_COX5B	3
snR39B_EGD1	2
snR39B_HTB2	2
snR39B_NTO1	4
snR39B_RPL3	2
snR39B_RPL36B	2
snR39B_RTT106	3
snR39B_SFG1	2
snR4_PDC1	2
snR4_RPG1	2
snR4_RPP1A	2
snR4_SES1	1
snR4_STH1	3
snR4_STP3	2
snR4_WWM1	2
snR4_YKL153W	2
snR4_YNK1	2
snR40_ACC1	2
snR40_ACO2	3
snR40_ADH1	2
snR40_COX1	3
snR40_DSS4	6
snR40_EAR1	3
snR40_ENO2	10
snR40_GPM1	2
snR40_NAB6	2
snR40_PFA4	3
snR40_PGK1	4
snR40_SSE1	5
snR40_TIF2	1
snR40_UGP1	2
snR40_URH1	2
snR40_YNL095C	2
snR41_ADH1	4
snR41_MET18	3
snR41_PKH3	2
snR41_RPL15A	7
snR41_SSB2	2
snR41_SUA7	3
snR41_TFC6	2
snR41_TPI1	2
snR41_YDR445C	10
snR45_COS10	2
snR45_EFT2	3
snR45_HPR1	2
snR45_IRA2	2
snR45_KGD2	2
snR45_RPL13A	2
snR45_SLD7	1
snR45_TEF1	4
snR45_TEF2	3
snR47_HSP42	4
snR47_NRP1	2
snR47_RAD7	3
snR47_RPL5	2
snR47_SER2	2
snR47_SLK19	2
snR47_SPA2	3
snR47_YEF3	6
snR47_YJR015W	4
snR47_YLR177W	2
snR48_BFR1	4
snR48_DIB1	2
snR48_DSL1	2
snR48_ERP2	2
snR48_PPN1	2
snR48_RPS30B	2
snR50_YHR162W	2
snR52_APC1	2
snR52_FKH2	5
snR52_GRX1	3
snR52_MBF1	2
snR52_MRD1	2
snR52_PRE2	2
snR52_QCR10	2
snR52_SGO1	5
snR52_SNF1	3
snR52_TRM3	2
snR52_TRP4	2
snR52_YMR182W-A	3
snR52_YRB1	3
snR52_YRB2	2
snR52_YSY6	4
snR52_ZEO1	2
snR55_COX20	1
snR55_IDP1	2
snR55_LSC1	2
snR55_PGK1	2
snR55_RPP2B	2
snR55_RPS31	2
snR55_SMT3	5
snR55_TOS1	2
snR55_URA2	2
snR56_CDC123	2
snR58_YOL097W-A	4
snR60_DJP1	2
snR61_NTH2	2
snR63_TAH11	3
snR64_ABP1	2
snR64_AIM27	2
snR64_KAP114	3
snR64_NDE1	2
snR64_RER2	2
snR64_RPT1	4
snR64_RSR1	2
snR64_STM1	2
snR66_MAK21	2
snR67_COX16	2
snR67_YHM2	2
snR67_YOL013W-A	5
snR68_FBA1	2
snR68_IRC20	2
snR68_RPL17A	2
snR68_TGL1	4
snR70_FBA1	2
snR70_LCD1	1
snR70_MTD1	2
snR70_NRP1	2
snR70_RPL16B	3
snR70_RPL35A	2
snR70_TRM3	1
snR70_VMA1	2
snR70_YDR524C-B	4
snR71_CFT1	2
snR71_DED1	2
snR71_RPS6A	2
snR71_YNL179C	6
snR73_BPT1	2
snR73_CAJ1	2
snR73_MIG2	3
snR75_MVP1	2
snR75_RPL29	3
snR75_RPS16A	2
snR75_SGF11	2
snR76_AFT1	2
snR76_AXL2	2
snR76_BAT2	2
snR76_CCW12	9
snR76_COX18	2
snR76_DED1	5
snR76_ERB1	2
snR76_FBA1	6
snR76_FPR2	2
snR76_HOM6	3
snR76_KTR6	2
snR76_LEU9	2
snR76_MSN5	2
snR76_NAN1	3
snR76_NEW1	3
snR76_NHP2	2
snR76_NTH1	2
snR76_PIL1	3
snR76_RFX1	2
snR76_ROG3	2
snR76_RPM2	2
snR76_SCW4	3
snR76_TDH3	8
snR76_TIM18	2
snR76_TOF2	2
snR76_UIP3	5
snR76_WTM1	2
snR76_YHR112C	2
snR76_YJL133C-A	3
snR76_YPL034W	2
snR76_YPT35	2
snR78_URE2	2
snR78_ZIP1	2
snR79_SAM2	2
snR8_SMF2	2
snR84_MTC1	2
