# Supplementary material for: Mapping targets for small nucleolar RNAs in yeast
Source: Wellcome Open Res. 2018 Nov 22;3:120. Originally published 2018 Sep 19. [Version 2] doi: 10.12688/wellcomeopenres.14735.2 (PMC6171561; doi:10.12688/wellcomeopenres.14735.2)
Supplement: Supplementary file 11 [file wellcomeopenres-3-16240-s0011.tgz › e88bcd94-9a36-4468-a51b-74e7217c4367_Supplementary_table_4_new.xlsx]

## Sheet: snoRNA-mRNA interactions
	all hybrids	reproducible hybrids, below -12dG
snR39:::RPL7A	230	0
TEF4:::snR38	82	0
snR18:::EFB1	53	0
ASC1:::snR24	38	0
snR60:::YJL047C-A	37	0
snR190:::RPS6A	37	37
snR54:::IMD4	34	0
snR59:::RPL7B	30	0
snR190:::RPL13B	24	24
snR38:::TEF4	24	5
RPL7A:::snR39	23	0
snR128:::YDR278C	22	22
snR24:::UBR2	21	21
RPS6A:::snR190	17	17
snR17a:::CDC19	14	14
snR24:::ASC1	13	0
YNL050C:::snR190	13	0
snR17a:::ATP18	12	12
IMD4:::snR54	12	0
snR40:::ENO2	12	12
snR40:::DSS4	10	10
snR190:::RPL13A	10	10
snR190:::HSP82	10	10
YDR445C:::snR41	10	10
PCL8:::snR73	10	0
TIF2:::snR190	9	9
snR190:::TIF2	9	9
snR190:::GPM1	8	4
TEF2:::snR45	8	8
SMT3:::snR55	7	7
CCW12:::snR76	7	7
UTP21:::snR17a	7	0
YDR278C:::snR128	7	6
snR76:::FBA1	7	7
RPS21B:::snR18	6	6
snR44:::RPS22B	6	0
snR190:::FES1	6	6
snR67:::YOL013W-A	6	6
snR190:::HSC82	6	6
FKH2:::snR52	6	6
snR76:::DED1	6	6
snR128:::RPS1A	5	5
snR76:::TDH3	5	5
snR128:::SSA4	5	5
snR190:::RPS11A	5	5
snR128:::ASH1	5	5
UTP21:::snR190	5	0
snR40:::URH1	5	5
HOR7:::snR128	5	5
HGH1:::snR4	5	0
snR13:::LDB18	5	0
snR17b:::YKR023W	5	5
ADH1:::snR41	5	3
snR190:::SRS2	5	5
PDC1:::snR128	5	5
YOL097W-A:::snR58	5	5
snR39B:::NTO1	5	5
snR190:::MAK16	5	5
BFR1:::snR48	5	5
snR52:::SGO1	5	5
PGK1:::snR190	5	5
RPS22B:::snR44	4	0
snR190:::YGR169C-A	4	3
snR51:::YJR015W	4	0
snR190:::CDC48	4	4
GID8:::snR18	4	0
snR70:::YDR524C-B	4	4
GCS1:::snR190	4	4
snR47:::YEF3	4	4
snR190:::TPM1	4	4
snR17a:::RPS2	4	4
snR128:::TCP1	4	4
snR17a:::ALD6	4	3
snR190:::RPL41B	4	4
snR47:::YJR015W	4	4
snR68:::TGL1	4	0
snR76:::HOM6	4	4
UTP21:::snR13	4	0
snR52:::YSY6	4	4
snR76:::CCW12	4	4
snR68:::SPF1	4	0
RPL26B:::snR17a	4	4
YPL245W:::snR18	4	4
RPL15A:::snR41	4	4
snR56:::CDC123	4	4
NRP1:::snR17a	4	4
snR64:::RPT1	4	4
COX1:::snR40	4	3
UTP21:::snR61	4	0
snR4:::YNL208W	4	0
snR24:::TSC11	4	4
snR71:::YNL179C	4	4
snR17a:::PLB3	4	4
snR190:::ELP4	4	4
snR17a:::RPS29B	4	4
YDL012C:::snR17a	4	4
TEF2:::snR17a	4	3
snR40:::SSE1	4	4
MGA2:::snR17a	4	0
SDS23:::snR17a	4	4
snR17a:::YEF3	4	3
snR47:::HSP42	4	4
TDH3:::snR45	4	2
snR190:::RTF1	4	4
MAK21:::snR66	4	4
SAM2:::snR79	4	4
snR40:::PGK1	4	4
snR190:::SNF7	4	4
RPB4:::snR190	3	3
YOR283W:::snR4	3	0
snR64:::KAP114	3	3
GRX1:::snR52	3	3
YCR061W:::snR24	3	0
MCK1:::snR77	3	0
DPB3:::snR68	3	3
snR45:::COX1	3	2
YCR016W:::snR24	3	3
snR17a:::VPS53	3	0
SUA7:::snR41	3	3
RPL16B:::snR128	3	3
RPL33B:::snR17a	3	3
snR190:::YNL208W	3	0
RPL35A:::snR70	3	3
CTR9:::snR45	3	0
VMA1:::snR40	3	3
snR40:::CCW12	3	3
CWP2:::snR30	3	3
snR40:::ASH1	3	0
snR40:::ACO2	3	3
RPL29:::snR75	3	3
snR128:::ULA1	3	3
snR47:::RPL5	3	3
YRB1:::snR52	3	3
snR75:::ATG1	3	0
snR45:::IRA2	3	3
snR78:::MCK1	3	0
EFT2:::snR45	3	3
snR39B:::HTB2	3	3
snR70:::YNL208W	3	0
snR52:::YMR182W-A	3	3
snR52:::SNF1	3	3
snR64:::RPS29A	3	2
STI1:::snR128	3	3
STH1:::snR4	3	3
snR52:::MRD1	3	3
STE4:::snR17a	3	2
snR70:::TDH3	3	3
snR41:::PEP4	3	0
snR17b:::PGS1	3	3
snR55:::LSC1	3	3
snR17a:::YNL208W	3	0
snR128:::PCL10	3	3
snR17b:::RPS29A	3	3
snR190:::MET30	3	3
EDC1:::snR61	3	0
snR52:::APC1	3	3
SSD1:::snR17a	3	3
LSB3:::snR38	3	3
PRP43:::snR17a	3	3
snR17a:::CHC1	3	3
snR70:::GPM1	3	3
YEF3:::snR17b	3	3
snR17a:::YDR365W-B	3	3
TAH11:::snR63	3	3
TCB3:::snR17a	3	3
KAP123:::snR17a	3	2
KAP120:::snR128	3	3
snR70:::ASC1	3	3
YTM1:::snR17a	3	3
snR45:::PKC1	3	0
DED1:::snR71	3	3
snR128:::STI1	3	3
snR76:::TIM18	3	3
snR190:::COX8	3	3
snR190:::TDH3	3	3
snR17a:::SPR6	3	3
SCW4:::snR76	3	3
TPI1:::snR41	3	3
snR190:::RPS29B	3	3
snR128:::SUL2	3	3
snR76:::NAN1	3	3
snR18:::SUR1	3	3
snR68:::FBA1	3	3
RTT106:::snR39B	3	3
RPS29A:::snR17a	3	3
snR17a:::PDC1	3	2
snR190:::BSD2	3	2
snR76:::PIL1	3	3
UBR2:::snR24	3	3
snR17a:::RPL33A	3	2
UBP10:::snR128	3	3
snR190:::BAT1	3	3
snR17a:::RPO21	3	3
snR47:::SPA2	3	3
snR40:::PFA4	3	3
snR47:::RAD7	3	3
snR190:::AMD1	3	3
snR190:::YME2	3	0
snR70:::RPL16B	3	3
snR76:::YJL133C-A	3	3
IRA2:::snR45	3	2
snR128:::RPS19B	3	2
snR128:::RPA34	3	3
MET18:::snR41	3	3
ZEO1:::snR52	3	3
snR40:::EAR1	3	3
snR18:::PDC1	3	3
snR40:::YDR133C	3	3
COX1:::snR17a	3	2
YPR011C:::snR128	2	2
MIR1:::snR17a	2	2
snR128:::CLN2	2	2
snR55:::NCR1	2	0
PCL10:::snR128	2	2
snR128:::CCT6	2	2
snR128:::CCW12	2	0
YSY6:::snR52	2	2
PBN1:::snR17b	2	2
PAP2:::snR17a	2	2
OYE2:::snR190	2	2
MIG1:::snR17a	2	0
ZIP1:::snR78	2	2
snR128:::GSY1	2	2
MIS1:::snR48	2	0
snR190:::TRR1	2	2
snR64:::RER2	2	2
MLP2:::snR128	2	2
YLR307C-A:::snR47	2	0
snR64:::AIM27	2	2
snR190:::SEC4	2	2
snR190:::TPD3	2	2
snR30:::RLP24	2	2
PDR10:::snR39B	2	0
YMR193C-A:::snR13	2	2
snR55:::HSP82	2	2
MET6:::snR13	2	0
YNK1:::snR4	2	2
snR128:::FAA3	2	2
PDC1:::snR4	2	2
snR64:::RPL2A	2	0
MET3:::snR17a	2	2
NEW1:::snR76	2	2
MDN1:::snR38	2	0
LYS12:::snR128	2	2
snR55:::PGK1	2	2
snR55:::PFK2	2	0
snR128:::BAP2	2	2
MTC1:::snR84	2	2
snR128:::GDH1	2	2
NTH1:::snR76	2	2
MBF1:::snR67	2	0
NTH1:::snR68	2	2
NRP1:::snR70	2	2
YPT35:::snR76	2	2
MTD1:::snR70	2	2
snR128:::HSP82	2	0
snR190:::STE2	2	2
snR10:::YDR090C	2	2
snR190:::YTA7	2	2
YPT1:::snR128	2	2
NPR3:::snR17b	2	2
MET6:::snR190	2	2
snR10:::DCI1	2	2
ZUO1:::snR128	2	2
MSN5:::snR76	2	2
MSH6:::snR190	2	0
MRT4:::snR128	2	2
snR190:::SPT6	2	2
snR128:::HOR7	2	2
OPT2:::snR78	2	0
snR190:::SNT1	2	2
YNL095C:::snR40	2	2
YNL179C:::snR71	2	2
snR55:::RPP2B	2	2
OM14:::snR128	2	2
MIC14:::snR128	2	2
snR55:::TOS1	2	2
NAP1:::snR190	2	2
snR24:::TEF2	2	2
snR128:::AVL9	2	2
snR128:::FUN26	2	2
NDE1:::snR64	2	2
NUP157:::snR17a	2	2
snR61:::NTH2	2	2
snR64:::AGA2	2	0
snR9:::SED4	2	0
snR30:::YDR210C-D	2	2
snR40:::HSC82	2	2
snR47:::SER2	2	2
RPT3:::snR190	2	2
RRB1:::snR13	2	2
snR47:::NRP1	2	2
TRM3:::snR52	2	2
RSE1:::snR17b	2	2
RSM26:::snR128	2	2
RTN1:::snR70	2	2
snR47:::IRR1	2	2
SAC6:::snR17a	2	0
snR47:::HOR7	2	0
TPS2:::snR68	2	2
TPS2:::snR45	2	2
TPM1:::snR39B	2	2
SCH9:::snR47	2	0
snR47:::SLK19	2	2
snR40:::NAB6	2	2
RPS31:::snR55	2	2
snR48:::DIB1	2	2
URE2:::snR78	2	2
URA2:::snR55	2	0
RPS13:::snR73	2	0
snR40:::IMP2	2	2
snR48:::ERP2	2	2
snR48:::DSL1	2	0
RPS16A:::snR75	2	0
RPS2:::snR17a	2	2
snR48:::COX1	2	0
UPC2:::snR52	2	0
UIP3:::snR76	2	2
RPS25B:::snR128	2	0
snR47:::YLR177W	2	2
RPS29B:::snR190	2	2
TPM1:::snR190	2	2
SEC24:::snR50	2	2
snR40:::UBP6	2	0
SSB2:::snR41	2	2
snR45:::COS10	2	2
snR41:::FAR10	2	0
SPT6:::snR190	2	2
snR41:::HRK1	2	0
snR41:::KAP95	2	2
snR41:::YGR067C	2	0
snR41:::NST1	2	0
snR45:::FLC3	2	0
snR41:::PDC1	2	0
SSD1:::snR17b	2	2
snR41:::TPI1	2	2
snR41:::PKH3	2	2
STI1:::snR45	2	2
snR41:::RPL15A	2	2
snR45:::CWC22	2	2
SPC110:::snR38	2	0
TMA20:::snR17a	2	2
TIF34:::snR128	2	2
snR40:::UGP1	2	2
snR45:::TEF2	2	0
SED1:::snR17a	2	0
TIM21:::snR17a	2	2
snR40:::VMA1	2	2
SGF11:::snR75	2	0
THO2:::snR18	2	2
TDH3:::snR76	2	2
snR45:::RAD52	2	2
TFC6:::snR41	2	2
snR40:::YNL208W	2	0
snR40:::YPL107W	2	2
SNF1:::snR60	2	0
snR45:::HPR1	2	2
snR40:::HSP82	2	0
snR40:::GPM1	2	2
snR52:::TRP4	2	2
snR48:::PPN1	2	2
YGR130C:::snR128	2	2
PRS3:::snR128	2	2
YGR054W:::snR45	2	2
PRY3:::snR11	2	2
snR39:::RRP36	2	0
YFR034W-A:::snR52	2	2
snR50:::YHR162W	2	2
YEF3:::snR47	2	2
snR50:::ETT1	2	2
YEF3:::snR17a	2	0
snR39B:::CIS3	2	2
RAD9:::snR128	2	2
snR4:::YKL153W	2	0
snR39B:::EGD1	2	2
snR39B:::HTA2	2	2
PRP43:::snR79	2	2
YGR169C-A:::snR190	2	2
snR39:::NOP12	2	2
YJR142W:::snR190	2	0
PGK1:::snR4	2	2
PGK1:::snR70	2	2
snR52:::RPA34	2	0
snR52:::PRE2	2	2
YLL054C:::snR52	2	0
snR52:::MBF1	2	2
PMA1:::snR30	2	2
YHM2:::snR67	2	2
snR38:::HAA1	2	2
PMP3:::snR128	2	2
POL31:::snR190	2	2
POL32:::snR190	2	2
POP1:::snR17a	2	2
POR1:::snR17a	2	2
RHR2:::snR41	2	2
snR4:::STP3	2	2
ROG3:::snR76	2	2
snR40:::DSE2	2	0
RPL3:::snR17a	2	0
RPL3:::snR38	2	2
snR48:::URA1	2	0
RPL41B:::snR190	2	2
snR40:::DIC1	2	2
RPL5:::snR128	2	2
UTP21:::snR67	2	0
VMA1:::snR70	2	2
RPM2:::snR76	2	2
UTP21:::snR58	2	0
RPN4:::snR190	2	0
snR48:::RPS30B	2	0
RPO21:::snR17a	2	0
RPO26:::snR190	2	0
RPL36B:::snR39B	2	2
VMA2:::snR17a	2	0
snR39B:::RPS26A	2	2
snR4:::KAP95	2	0
snR39B:::SFG1	2	2
snR4:::RSC1	2	0
snR4:::RPP1A	2	2
RPL13A:::snR45	2	2
YCF1:::snR128	2	2
RPL19A:::snR17a	2	2
snR4:::IGD1	2	2
RPL33A:::snR17b	2	2
snR40:::ADH1	2	2
WWM1:::snR4	2	2
RPL26B:::snR17b	2	2
WAR1:::snR75	2	0
snR4:::FBA1	2	2
RPL33A:::snR17a	2	2
snR128:::NET1	2	0
SUB1:::snR64	2	2
GLK1:::snR70	2	0
CAT8:::snR67	2	0
snR18:::YNL208W	2	0
snR70:::PDR5	2	0
snR76:::SED4	2	0
FUN12:::snR190	2	2
snR17a:::RPS24A	2	2
BPT1:::snR73	2	2
snR17a:::AAT2	2	2
snR76:::SAH1	2	2
snR17a:::RPS14A	2	2
snR76:::RPP2B	2	2
snR17a:::RPL18B	2	0
FRE8:::snR78	2	0
snR76:::RFX1	2	2
snR17a:::STE5	2	2
snR17a:::ALD4	2	2
snR70:::SHU1	2	2
snR17a:::RPL16B	2	2
snR76:::PNC1	2	2
CCW12:::snR4	2	2
ABP1:::snR64	2	2
snR17a:::RET2	2	0
FKS1:::snR190	2	0
snR76:::NUP133	2	2
CDC19:::snR17a	2	0
CDC19:::snR24	2	2
snR17a:::RAS2	2	2
GCV2:::snR17b	2	2
BAT2:::snR76	2	2
snR70:::HXT1	2	2
GID8:::snR40	2	0
ARO1:::snR17a	2	2
snR190:::RNA1	2	0
snR190:::RLP24	2	2
ARO1:::snR190	2	2
snR128:::YAL064W-B	2	2
snR76:::YHM2	2	2
snR190:::RIM9	2	2
HAA1:::snR128	2	2
snR76:::WTM1	2	2
snR128:::YFL002W-A	2	2
ASP3-1:::snR10	2	2
ATO3:::snR17a	2	2
snR190:::QCR6	2	2
snR190:::PYC1	2	2
GPM1:::snR70	2	2
snR190:::PUS9	2	2
snR128:::YPR036W-A	2	2
snR76:::UIP3	2	2
snR128:::YTA12	2	0
GND2:::snR190	2	0
snR190:::PRP16	2	2
GLK1:::snR128	2	2
GLC8:::snR71	2	0
snR190:::PNG1	2	2
snR76:::TOF2	2	2
snR76:::MRH1	2	2
FET3:::snR17a	2	2
snR17a:::PUB1	2	2
snR190:::IPP1	2	0
EFB1:::snR18	2	0
snR190:::ILV2	2	0
COX5B:::snR39B	2	2
snR76:::COX18	2	2
snR73:::CAJ1	2	2
snR17a:::MRPL13	2	2
EAP1:::snR60	2	0
snR17a:::GAL80	2	0
snR190:::ELF1	2	2
snR76:::AXL2	2	2
snR17a:::GLC7	2	2
snR17a:::GLE1	2	2
snR190:::ENO2	2	0
snR73:::YNL208W	2	0
snR190:::ERV25	2	2
snR17a:::GPD2	2	0
snR190:::HDA2	2	2
snR76:::ADH1	2	2
snR76:::ADE3	2	0
DCR2:::snR17a	2	2
snR74:::YPL136W	2	0
snR190:::GCS1	2	2
DED1:::snR74	2	0
snR190:::FRS2	2	2
snR75:::MVP1	2	2
snR190:::DLD2	2	2
EGD1:::snR76	2	2
snR76:::LEU9	2	2
snR64:::RSR1	2	2
snR76:::KTR6	2	2
FBA1:::snR70	2	2
snR71:::MLP1	2	0
CFT1:::snR71	2	2
FBA1:::snR55	2	2
CHS1:::snR41	2	2
snR76:::IDH2	2	2
snR71:::RPS6A	2	2
ERV25:::snR190	2	2
snR76:::HOM3	2	2
CLC1:::snR190	2	2
snR17a:::COB	2	2
snR71:::TAF9	2	0
CMK2:::snR70	2	2
snR190:::COX1	2	0
snR76:::HEM1	2	0
snR17a:::PIN3	2	0
snR17a:::CYS3	2	2
ERG10:::snR63	2	2
snR190:::COX3	2	2
snR190:::KAR2	2	2
snR190:::CPR4	2	2
snR17a:::DYS1	2	2
snR17a:::NTH1	2	2
snR76:::ERB1	2	2
ARL1:::snR24	2	2
snR75:::PHO4	2	2
AFT1:::snR76	2	2
snR68:::RPL17A	2	2
snR66:::RPA135	2	0
snR77:::WRS1	2	0
snR128:::PMA1	2	0
APE4:::snR63	2	0
snR190:::RPS17B	2	2
snR67:::COX16	2	2
snR190:::RPL21B	2	2
snR190:::RPS19B	2	2
snR190:::RPL25	2	0
IDP1:::snR55	2	2
snR128:::TCB3	2	2
snR77:::BAT1	2	2
JID1:::snR17b	2	2
snR128:::PST2	2	2
ADH6:::snR24	2	0
HSP12:::snR77	2	2
snR128:::SUB2	2	0
snR128:::RNR4	2	2
snR17a:::TES1	2	2
snR17a:::TPS1	2	0
snR128:::RPS27B	2	2
snR66:::ESF1	2	0
snR128:::ROK1	2	2
ADH1:::snR4	2	2
snR68:::IRC20	2	2
snR17a:::THR1	2	2
IRA2:::snR76	2	2
ADR1:::snR17a	2	2
snR190:::RPL20B	2	0
snR190:::RPL36B	2	0
snR64:::STM1	2	2
snR128:::OPT1	2	2
ACC1:::snR40	2	2
snR190:::RPC37	2	2
snR128:::SEC7	2	0
snR17a:::UTP22	2	2
snR190:::RPF2	2	2
snR128:::ORT1	2	2
snR190:::RPL4A	2	0
snR128:::PDC1	2	2
snR8:::SMF2	2	0
snR76:::YPL034W	2	2
KGD2:::snR45	2	2
AHP1:::snR4	2	0
snR128:::UBA1	2	0
snR68:::RPS29B	2	2
snR128:::PDR5	2	2
snR67:::STO1	2	2
APJ1:::snR128	2	2
LAG2:::snR41	2	0
ARG81:::snR128	2	2
LAP4:::snR17a	2	2
snR41:::MET18	1	0
snR190:::CDC9	1	0
snR40:::FKS1	1	0
snR17b:::TRM5	1	0
snR17b:::YCF1	1	0
snR17b:::YER138C	1	0
snR40:::GEA1	1	0
snR40:::GPI18	1	0
snR17b:::TRX1	1	0
snR41:::GDH2	1	0
snR40:::HXK1	1	0
snR17b:::VPS1	1	0
snR41:::GIS1	1	0
snR190:::COG7	1	0
snR41:::HMS2	1	0
snR190:::CFT1	1	0
snR40:::HAA1	1	0
snR190:::COB	1	0
snR17b:::TVP23	1	0
snR18:::MLP1	1	0
snR41:::MPD2	1	0
snR190:::ESF1	1	0
snR40:::COX1	1	0
snR41:::PNO1	1	0
snR41:::RDI1	1	0
snR40:::CLB1	1	0
snR17b:::HOM3	1	0
snR190:::ERG10	1	0
snR190:::ERP3	1	0
snR190:::FBA1	1	0
snR41:::PGK1	1	0
snR17b:::FKS1	1	0
snR190:::FDC1	1	0
snR40:::BUD27	1	0
snR190:::FOB1	1	0
snR40:::APC1	1	0
snR190:::FPR4	1	0
snR17b:::FHL1	1	0
snR17b:::MET6	1	0
snR40:::CPR8	1	0
snR41:::NOP58	1	0
snR40:::IPP1	1	0
snR17b:::TPS2	1	0
snR40:::EMC1	1	0
snR190:::CRH1	1	0
snR190:::CRM1	1	0
snR17b:::TEF2	1	0
snR17b:::RSC30	1	0
snR17b:::RPS2	1	0
snR190:::EBP2	1	0
snR190:::EGD2	1	0
snR17b:::RPL11B	1	0
snR41:::PDC5	1	0
snR17b:::NIC96	1	0
snR190:::ECM29	1	0
snR41:::PET111	1	0
snR41:::PFK2	1	0
snR40:::DFG5	1	0
snR190:::DRS1	1	0
snR40:::LAP4	1	0
snR41:::CPA1	1	0
snR18:::YDJ1	1	0
snR40:::YKL077W	1	0
snR40:::SHS1	1	0
snR18:::RSC4	1	0
snR18:::SSA1	1	0
snR18:::FCJ1	1	0
snR40:::YLR063W	1	0
snR18:::TOM1	1	0
snR18:::VIP1	1	1
snR40:::ALA1	1	0
snR40:::SPT15	1	0
snR40:::YML003W	1	0
snR40:::YMR160W	1	0
snR40:::RTS2	1	0
snR40:::RTK1	1	0
snR18:::YJR084W	1	0
snR18:::DML1	1	0
snR18:::DBP3	1	0
snR40:::RSF2	1	0
snR40:::YKL033W-A	1	0
snR18:::RPS9A	1	0
snR18:::COX14	1	0
snR40:::THR1	1	0
snR40:::VMA10	1	0
snR40:::YBT1	1	0
snR18:::HOS3	1	0
snR18:::PGM2	1	0
snR40:::TUB4	1	0
snR40:::TPS1	1	0
snR40:::TIF2	1	1
snR18:::PHO3	1	0
snR40:::TAF8	1	0
snR18:::RPS4B	1	0
snR40:::TAE1	1	0
snR18:::RPS16A	1	0
snR18:::FUN12	1	0
snR40:::YGL010W	1	0
snR40:::STI1	1	0
snR18:::RPS21B	1	0
snR40:::YIL077C	1	0
snR40:::SSD1	1	0
snR40:::YOR021C	1	0
snR40:::RSA3	1	0
snR17b:::ZPR1	1	0
snR190:::BRR1	1	0
snR41:::ATG13	1	0
snR18:::ALD3	1	0
snR40:::MCA1	1	0
snR41:::BUD14	1	0
snR18:::AIM2	1	0
snR40:::LST8	1	0
snR41:::CDC14	1	0
snR190:::BMS1	1	0
snR190:::CCT5	1	0
snR40:::MSA1	1	0
snR189:::KIC1	1	0
snR41:::COQ4	1	0
snR40:::KAP123	1	0
snR189:::CWC25	1	0
snR190:::CDC16	1	0
snR40:::JJJ1	1	0
snR41:::COX1	1	0
snR190:::CDC23	1	0
snR40:::MNN4	1	0
snR18:::AMD2	1	0
snR18:::YPR036W-A	1	0
snR190:::AEP2	1	0
snR40:::RRI2	1	0
snR190:::ABZ1	1	0
snR40:::RPP0	1	0
snR190:::ADI1	1	0
snR40:::RPN1	1	0
snR40:::RPL5	1	0
snR40:::RPL16A	1	0
snR40:::RAD28	1	0
snR40:::PHO5	1	0
snR190:::BEM3	1	0
snR190:::AIM25	1	0
snR190:::ALD4	1	0
snR41:::ALR2	1	0
snR40:::PEP3	1	0
snR41:::ASR1	1	0
snR190:::AVT3	1	0
snR18:::AVL9	1	0
snR40:::NMA1	1	0
snR190:::SDS23	1	0
snR39B:::ECL1	1	0
snR40:::ADK1	1	0
snR190:::RPL15A	1	0
snR190:::YTA12	1	0
snR190:::RNA14	1	0
snR190:::YPT52	1	0
snR190:::YPR053C	1	0
snR190:::YPL279C	1	0
snR190:::YOL087C	1	0
snR190:::RNR1	1	0
snR190:::ROX3	1	0
snR190:::YMR206W	1	0
snR190:::RPE1	1	0
snR190:::YMR074C	1	0
snR190:::RPL16B	1	0
snR24:::ADH6	1	0
snR190:::YML108W	1	0
snR190:::YML082W	1	0
snR190:::RPL1B	1	0
snR190:::YME1	1	0
snR190:::YLR179C	1	0
snR190:::YLR177W	1	0
snR190:::RPL24A	1	0
snR190:::RPL31A	1	0
snR190:::YLR149C	1	0
snR190:::YKR075W-A	1	0
snR190:::YJR061W	1	0
snR191:::STT3	1	0
snR24:::AGP2	1	0
snR190:::YJL181W	1	0
snR24:::LHP1	1	0
snR24:::YER064C	1	0
snR190:::PRP22	1	0
snR190:::PSH1	1	0
snR24:::YDR365W-B	1	0
snR190:::PSP2	1	0
snR190:::PUS2	1	0
snR190:::PXR1	1	0
snR24:::TEF1	1	0
snR24:::PGA2	1	1
snR190:::QCR7	1	0
snR190:::RBS1	1	0
snR24:::LAS17	1	0
snR24:::ARG4	1	0
snR190:::RCK1	1	0
snR24:::HSP82	1	0
snR190:::RCK2	1	1
snR190:::RFC1	1	0
snR24:::GRX1	1	0
snR24:::GIN4	1	0
snR24:::ECM16	1	0
snR24:::COB	1	0
snR24:::CDC19	1	1
snR190:::RGS2	1	0
snR190:::RKM5	1	0
snR190:::RPL33B	1	0
snR190:::YFR039C	1	0
snR190:::PKC1	1	0
snR190:::RTG2	1	0
snR190:::RPS29A	1	0
snR190:::TEF2	1	0
snR190:::RPS31	1	0
snR190:::RPT6	1	0
snR190:::TAF7	1	0
snR190:::TAF1	1	0
snR190:::RRP1	1	0
snR190:::SUR1	1	0
snR190:::SUB2	1	0
snR190:::STP2	1	0
snR190:::RSC30	1	0
snR190:::RTT106	1	0
snR190:::TFC4	1	0
snR190:::SAM1	1	0
snR190:::SAM2	1	0
snR190:::SAP155	1	0
snR190:::SRO7	1	0
snR190:::SAP185	1	0
snR190:::SPP2	1	0
snR190:::SPO12	1	0
snR190:::SLM3	1	0
snR190:::SEC7	1	0
snR190:::SEC59	1	0
snR190:::SDA1	1	0
snR190:::RPS1B	1	0
snR190:::TIF4631	1	0
snR190:::YDR338C	1	0
snR190:::RPL42B	1	0
snR190:::YBR238C	1	0
snR190:::VPS61	1	0
snR190:::VMA11	1	0
snR190:::VMA10	1	0
snR190:::UTP11	1	0
snR190:::USO1	1	0
snR190:::RPL38	1	0
snR190:::RPL41A	1	0
snR190:::URE2	1	0
snR190:::URA1	1	0
snR190:::UBX5	1	0
snR190:::UBX3	1	0
snR190:::RPS16A	1	0
snR190:::RPN1	1	0
snR190:::UBP12	1	0
snR190:::TUB4	1	0
snR190:::TSR2	1	0
snR190:::TSR1	1	0
snR190:::RPN5	1	0
snR190:::RPN9	1	0
snR190:::RPS10A	1	0
snR190:::TOP1	1	0
snR190:::RPS11B	1	0
snR190:::TIM23	1	0
snR190:::PMC1	1	0
snR30:::AUR1	1	0
snR190:::FYV7	1	0
snR39:::SUI2	1	0
snR39B:::ECM30	1	0
snR39B:::DML1	1	1
snR190:::ISW2	1	0
snR39B:::COX5B	1	0
snR190:::JSN1	1	0
snR190:::KAP120	1	0
snR39B:::CCW12	1	0
snR190:::KIP1	1	0
snR190:::KRI1	1	0
snR39:::VHS3	1	0
snR39:::UBP9	1	0
snR190:::LPD1	1	0
snR39B:::ENO2	1	0
snR39:::SIP5	1	0
snR39:::RTT103	1	0
snR190:::LSM3	1	0
snR190:::LYS14	1	0
snR190:::LYS21	1	0
snR190:::MAK21	1	0
snR190:::MCM10	1	0
snR190:::MCM5	1	0
snR39:::IAH1	1	0
snR38:::YER084W-A	1	0
snR38:::YDR319C	1	0
snR190:::ILV5	1	0
snR39B:::MRPL50	1	0
snR38:::SHM1	1	0
snR39B:::TRP4	1	0
snR40:::ACS1	1	0
snR190:::GAD1	1	0
snR39B:::YPT31	1	0
snR190:::GCV1	1	0
snR39B:::YOP1	1	0
snR39B:::VBA1	1	0
snR39B:::TSC13	1	0
snR190:::GDE1	1	0
snR39B:::TRZ1	1	0
snR190:::GFA1	1	0
snR190:::HAC1	1	0
snR39B:::TMA108	1	0
snR39B:::NBP2	1	0
snR190:::HGH1	1	0
snR39B:::SWI5	1	0
snR39B:::SRO9	1	0
snR190:::HIS4	1	0
snR190:::HOF1	1	0
snR190:::HOM2	1	0
snR190:::HRQ1	1	0
snR39B:::RPL9B	1	0
snR39B:::RPL36B	1	0
snR39B:::RGT1	1	0
snR39B:::PER33	1	0
snR190:::MET13	1	0
snR190:::MGA2	1	0
snR30:::ICY2	1	0
snR190:::PDI1	1	0
snR190:::PAC10	1	0
snR32:::YBR124W	1	0
snR32:::RLI1	1	0
snR31:::RPS18B	1	0
snR31:::RPS18A	1	0
snR31:::RPL18B	1	0
snR30:::YOR072W-B	1	0
snR190:::PAD1	1	0
snR190:::PCA1	1	0
snR30:::VTC3	1	0
snR190:::PCF11	1	0
snR30:::UGP1	1	0
snR190:::NUT1	1	0
snR30:::TIP1	1	0
snR30:::SPT5	1	0
snR30:::SCP160	1	0
snR190:::PDR1	1	0
snR30:::PDR15	1	0
snR30:::MRD1	1	0
snR190:::PFK2	1	0
snR30:::LYS12	1	0
snR190:::PFK26	1	0
snR190:::PFK27	1	0
snR190:::PHO5	1	0
snR33:::SAP185	1	0
snR190:::NUM1	1	0
snR190:::MOT1	1	0
snR37:::YPL066W	1	0
snR38:::SED1	1	0
snR38:::RPS15	1	0
snR190:::MPP10	1	0
snR38:::RPS0A	1	0
snR38:::RPL10	1	0
snR38:::NOP1	1	0
snR190:::MRK1	1	0
snR190:::MRPL13	1	0
snR38:::GYP7	1	0
snR38:::GCR2	1	0
snR38:::AOS1	1	0
snR37:::YOP1	1	0
snR35:::STE23	1	0
snR37:::YNL208W	1	0
snR37:::YNL011C	1	0
snR190:::MSH5	1	0
snR37:::YEF3	1	0
snR190:::MTC4	1	0
snR37:::UTP5	1	0
snR190:::NAP1	1	0
snR37:::SEC8	1	0
snR37:::ARG5,6	1	0
snR36:::RAD3	1	0
snR190:::NOT3	1	0
snR190:::TOS4	1	0
snR48:::DLD3	1	0
snR41:::ROT2	1	0
snR68:::IQG1	1	0
snR68:::YDL012C	1	0
snR68:::YDR210C-D	1	0
snR68:::YFH1	1	0
snR68:::YGR283C	1	0
snR68:::YNL042W-B	1	0
snR68:::YNL095C	1	0
snR68:::YOR072W-B	1	0
snR69:::CHC1	1	0
snR69:::HXT6	1	0
snR69:::LSM3	1	0
snR69:::NGG1	1	0
snR69:::RPL2A	1	0
snR69:::SNM1	1	0
snR69:::YML012C-A	1	0
snR70:::ACS2	1	0
snR70:::ASP1	1	0
snR70:::ATP15	1	0
snR68:::YBR053C	1	0
snR68:::VPS64	1	0
snR68:::UTR1	1	0
snR68:::REG1	1	0
snR68:::JSN1	1	0
snR68:::KRE33	1	0
snR68:::MES1	1	0
snR68:::NUP170	1	0
snR68:::PBN1	1	0
snR68:::PDA1	1	0
snR68:::PEX15	1	0
snR68:::RPC82	1	0
snR68:::UBI4	1	0
snR68:::RPL2B	1	0
snR68:::RRT7	1	0
snR68:::SEC31	1	0
snR68:::SED1	1	0
snR68:::SUI2	1	0
snR68:::TEF2	1	0
snR68:::TSR3	1	0
snR70:::BMH1	1	0
snR70:::CHO2	1	0
snR70:::DUO1	1	1
snR70:::TAF5	1	0
snR70:::SAH1	1	0
snR70:::SEC16	1	0
snR70:::SEC24	1	0
snR70:::SFB3	1	0
snR70:::SIT1	1	0
snR70:::STE4	1	0
snR70:::TAF1	1	0
snR70:::VMA1	1	0
snR70:::RPS22A	1	0
snR70:::YDR089W	1	0
snR70:::YDR444W	1	0
snR70:::YGR051C	1	0
snR70:::YPT7	1	0
snR71:::DIA2	1	0
snR71:::DNF1	1	0
snR71:::GLN1	1	0
snR70:::RTN1	1	0
snR70:::RPN1	1	0
snR70:::FAP1	1	0
snR70:::LCD1	1	1
snR70:::GCD7	1	0
snR70:::GIP3	1	0
snR70:::GPI13	1	0
snR70:::GYP7	1	0
snR70:::HIS1	1	0
snR70:::HPT1	1	0
snR70:::HSP12	1	0
snR70:::LST8	1	0
snR70:::RPL35A	1	0
snR70:::MEC1	1	0
snR70:::MEP2	1	0
snR70:::MSB2	1	0
snR70:::PDX3	1	0
snR70:::PGI1	1	0
snR70:::PSK1	1	0
snR70:::RPL10	1	0
snR68:::ITR1	1	0
snR68:::ILV2	1	0
snR71:::PDC1	1	0
snR68:::HIS1	1	0
snR64:::NIC96	1	0
snR64:::NMD2	1	0
snR64:::NOT3	1	0
snR64:::NRD1	1	0
snR64:::ORT1	1	0
snR64:::PUS1	1	0
snR64:::RPB11	1	0
snR64:::RPL23B	1	0
snR64:::RPP1B	1	0
snR64:::RPS29B	1	0
snR64:::RPS8B	1	0
snR64:::RSA4	1	0
snR64:::SAP190	1	0
snR64:::SFI1	1	0
snR64:::SOL2	1	0
snR64:::SRO7	1	0
snR64:::SSB1	1	0
snR64:::NDL1	1	0
snR64:::MON1	1	0
snR64:::IRC15	1	0
snR63:::PRP46	1	0
snR63:::GCV2	1	0
snR63:::GRE3	1	0
snR63:::KRI1	1	0
snR63:::KTR3	1	0
snR63:::OLI1	1	0
snR63:::OM45	1	0
snR63:::PET309	1	0
snR63:::RPL7A	1	0
snR64:::HSP60	1	0
snR63:::RPS14B	1	0
snR63:::SIN3	1	0
snR63:::YOP1	1	0
snR64:::ALR2	1	0
snR64:::CRM1	1	0
snR64:::ENO2	1	0
snR64:::HOR7	1	0
snR64:::SUP45	1	0
snR64:::TPK2	1	0
snR64:::TTI1	1	0
snR68:::APC5	1	0
snR67:::COX1	1	0
snR67:::ENT5	1	0
snR67:::HSP60	1	0
snR67:::RPS13	1	0
snR67:::RPS8A	1	0
snR67:::TEF2	1	0
snR68:::AIM3	1	0
snR68:::APL6	1	0
snR66:::YOP1	1	0
snR68:::ARC18	1	0
snR68:::BLM10	1	0
snR68:::CMP2	1	0
snR68:::COQ5	1	0
snR68:::ECM18	1	0
snR68:::FMP30	1	0
snR68:::GCS1	1	0
snR67:::COA3	1	0
snR66:::TOF2	1	0
snR64:::VMA6	1	0
snR66:::CCW12	1	0
snR64:::YDR210C-D	1	0
snR64:::YEL047C	1	0
snR64:::YEL1	1	0
snR64:::YIL001W	1	0
snR64:::YML6	1	0
snR64:::YNL208W	1	0
snR64:::YVC1	1	0
snR66:::FBP26	1	0
snR66:::STE2	1	0
snR66:::GDH1	1	0
snR66:::LSB3	1	0
snR66:::POL2	1	0
snR66:::PTC2	1	0
snR66:::RAD5	1	0
snR66:::RMD1	1	0
snR66:::SGT2	1	0
snR71:::NDC1	1	0
snR71:::PLP1	1	0
snR41:::RPL6A	1	0
snR76:::PEX21	1	0
snR76:::TOM40	1	0
snR76:::TRA1	1	0
snR76:::UGA3	1	0
snR76:::UPS1	1	0
snR76:::URA2	1	0
snR76:::UTP6	1	0
snR76:::VID27	1	0
snR76:::VMA3	1	0
snR76:::VTH2	1	0
snR76:::YAP1802	1	0
snR76:::YAR028W	1	0
snR76:::YCR095W-A	1	0
snR76:::YGR237C	1	0
snR76:::YJR157W	1	1
snR76:::YKL044W	1	0
snR76:::YLR049C	1	0
snR76:::YLR402W	1	0
snR76:::TIF34	1	0
snR76:::TDH2	1	0
snR76:::STF2	1	0
snR76:::RTS1	1	0
snR76:::PRY2	1	0
snR76:::RIM2	1	0
snR76:::RPL14B	1	0
snR76:::RPL23A	1	0
snR76:::RPT5	1	0
snR76:::RSF2	1	0
snR76:::RTN1	1	0
snR76:::SCD5	1	0
snR76:::STB4	1	0
snR76:::SCW4	1	0
snR76:::SEC12	1	0
snR76:::SED1	1	0
snR76:::SFP1	1	0
snR76:::SKN7	1	0
snR76:::SPC105	1	0
snR76:::SSC1	1	0
snR76:::YPL150W	1	0
snR76:::YPR091C	1	0
snR77:::ADE3	1	0
snR86:::GAT1	1	0
snR79:::PTR2	1	0
snR79:::RPL25	1	0
snR79:::TMA19	1	0
snR80:::YBL086C	1	0
snR81:::EXO1	1	0
snR81:::YBR259W	1	0
snR83:::RPL36B	1	0
snR86:::KSH1	1	0
snR78:::YGR250C	1	0
snR86:::TDH3	1	0
snR87:::ARO1	1	0
snR87:::MGE1	1	0
snR87:::SPT10	1	0
snR8:::MRPS28	1	0
snR8:::RPP1B	1	0
snR9:::ACC1	1	0
snR79:::COX1	1	0
snR78:::TEF2	1	0
snR77:::HKR1	1	0
snR77:::RPL19A	1	0
snR77:::MIA40	1	0
snR77:::MNN11	1	0
snR77:::NUM1	1	0
snR77:::OSW2	1	0
snR77:::PIF1	1	0
snR77:::RMA1	1	0
snR77:::ROM2	1	0
snR77:::VMA10	1	0
snR78:::SSL2	1	0
snR77:::YHL019W-A	1	0
snR77:::YLL054C	1	0
snR77:::YLR446W	1	0
snR77:::YOP1	1	0
snR78:::APC1	1	0
snR78:::LSC2	1	0
snR78:::RPL32	1	0
snR76:::PMT1	1	0
snR76:::PDC1	1	0
snR71:::POB3	1	0
snR76:::OXA1	1	0
snR73:::COF1	1	0
snR73:::DEF1	1	0
snR73:::EGT2	1	0
snR73:::LRE1	1	0
snR73:::MSS51	1	0
snR73:::PHO85	1	0
snR73:::RPL16B	1	0
snR73:::YHL037C	1	0
snR73:::YRA1	1	0
snR74:::BUR2	1	0
snR74:::CWC2	1	0
snR74:::ELO1	1	0
snR74:::MRPL50	1	0
snR74:::OSH3	1	0
snR74:::PDC1	1	0
snR75:::AIR1	1	0
snR75:::ASC1	1	0
snR73:::CDC19	1	0
snR73:::CCW12	1	0
snR72:::YPR036W-A	1	0
snR71:::YHR069C-A	1	0
snR71:::PPZ1	1	0
snR71:::RPA34	1	0
snR71:::RRP5	1	0
snR71:::SLC1	1	0
snR71:::SSA4	1	0
snR71:::STP4	1	0
snR71:::TBS1	1	0
snR71:::YLL058W	1	0
snR72:::YLH47	1	0
snR71:::YMR134W	1	0
snR71:::YNL208W	1	0
snR72:::HRI1	1	0
snR72:::HST2	1	0
snR72:::RPL19A	1	0
snR72:::SEC21	1	0
snR72:::TDH3	1	0
snR75:::GUA1	1	0
snR75:::RNA14	1	0
snR75:::RPL31A	1	0
snR76:::IMP3	1	0
snR76:::GLC7	1	0
snR76:::GLC8	1	0
snR76:::GLN3	1	0
snR76:::GLN4	1	0
snR76:::HER1	1	0
snR76:::HIS5	1	0
snR76:::HSL1	1	0
snR76:::IRA2	1	0
snR76:::FPR2	1	0
snR76:::MDM32	1	0
snR76:::MIT1	1	0
snR76:::NET1	1	0
snR76:::NHP2	1	0
snR76:::NPL3	1	0
snR76:::NPR1	1	0
snR76:::OM14	1	0
snR76:::GIS1	1	0
snR76:::ECM33	1	0
snR75:::RPL35A	1	0
snR76:::ASN2	1	0
snR75:::SOG2	1	0
snR76:::ACC1	1	0
snR76:::ADE5,7	1	0
snR76:::ARC1	1	0
snR76:::ARC40	1	0
snR76:::ARO4	1	0
snR76:::ASH1	1	0
snR76:::BBC1	1	0
snR76:::ECM32	1	0
snR76:::BNI4	1	0
snR76:::CAF130	1	0
snR76:::CIN5	1	0
snR76:::CLG1	1	0
snR76:::COX8	1	0
snR76:::CTS1	1	0
snR76:::EAF1	1	0
snR63:::FET5	1	0
snR63:::CCW12	1	0
snR62:::TDH3	1	0
snR47:::NUP133	1	0
snR48:::ERV29	1	0
snR48:::FAS1	1	0
snR48:::GCN5	1	0
snR48:::GPB1	1	0
snR48:::IRC10	1	0
snR48:::KRS1	1	0
snR48:::MNL1	1	0
snR48:::MRT4	1	0
snR48:::NOT5	1	0
snR48:::PDS1	1	0
snR48:::POL32	1	0
snR48:::PRR1	1	0
snR48:::PSY3	1	0
snR48:::RPL10	1	0
snR48:::RPL7A	1	0
snR48:::RPS6B	1	0
snR48:::RRP9	1	0
snR17b:::CHC1	1	0
snR48:::CDC45	1	0
snR48:::ATP11	1	0
snR47:::TAF10	1	0
snR47:::PRE2	1	0
snR47:::QCR7	1	0
snR47:::REG1	1	0
snR47:::RPL16A	1	0
snR47:::RPS9A	1	0
snR47:::RRP9	1	0
snR47:::SSA2	1	0
snR47:::TPO4	1	0
snR48:::APL4	1	0
snR47:::TUS1	1	0
snR47:::UBC4	1	0
snR47:::USO1	1	0
snR47:::YAE1	1	0
snR47:::YBR056W-A	1	0
snR47:::YNL208W	1	0
snR48:::AHA1	1	0
snR48:::SDH1	1	0
snR48:::SSO2	1	0
snR48:::SUM1	1	0
snR4:::QCR6	1	0
snR4:::KSP1	1	0
snR4:::MSC1	1	0
snR4:::NFT1	1	0
snR4:::PAM1	1	0
snR4:::PDR10	1	0
snR4:::PEP1	1	0
snR4:::PRE8	1	0
snR4:::QDR3	1	0
snR4:::HSP150	1	0
snR4:::RPL28	1	0
snR4:::RPS10A	1	0
snR4:::RPS10B	1	0
snR4:::SMC3	1	0
snR4:::SPO12	1	1
snR4:::STE50	1	0
snR4:::TCP1	1	0
snR4:::KRS1	1	0
snR4:::GND1	1	0
snR48:::SWP1	1	0
snR4:::ALD6	1	0
snR48:::TCO89	1	0
snR48:::TEF2	1	0
snR48:::TSA1	1	0
snR48:::YEL043W	1	0
snR48:::YHR003C	1	0
snR48:::YLR243W	1	0
snR49:::YNL208W	1	0
snR4:::APS1	1	0
snR4:::GLT1	1	0
snR4:::BXI1	1	0
snR4:::CDC34	1	0
snR4:::CRC1	1	0
snR4:::CRM1	1	0
snR4:::FLC3	1	0
snR4:::GCD6	1	0
snR4:::GDH3	1	0
snR47:::PMA1	1	0
snR47:::NAB3	1	0
snR62:::SSY5	1	0
snR47:::MPP10	1	0
snR45:::COB	1	0
snR45:::DBF4	1	0
snR45:::ERG10	1	0
snR45:::FRE7	1	0
snR45:::GIM3	1	0
snR45:::GLG2	1	0
snR45:::GNP1	1	0
snR45:::GYP8	1	0
snR45:::IKI3	1	0
snR45:::KIC1	1	0
snR45:::LAS21	1	0
snR45:::MLH3	1	0
snR45:::MLP1	1	0
snR45:::MRPL1	1	0
snR45:::MTC4	1	0
snR45:::NEO1	1	0
snR45:::NTG1	1	0
snR45:::AXL1	1	0
snR45:::ASN1	1	0
snR45:::APE3	1	0
snR41:::VMA1	1	0
snR41:::RPS23B	1	0
snR41:::SCW10	1	0
snR41:::SEF1	1	0
snR41:::SMT3	1	0
snR41:::SOK1	1	0
snR41:::TAH11	1	0
snR41:::TFC6	1	0
snR41:::YBL028C	1	0
snR45:::ALD5	1	0
snR41:::YDR445C	1	0
snR41:::YFL040W	1	0
snR41:::YHP1	1	0
snR41:::YHR003C	1	0
snR41:::YOL036W	1	0
snR42:::YBR063C	1	0
snR43:::RPL15A	1	0
snR45:::PMT3	1	0
snR45:::PYC2	1	0
snR45:::ROT1	1	0
snR47:::GSH2	1	0
snR45:::YPR022C	1	0
snR47:::BAP3	1	0
snR47:::CCM1	1	0
snR47:::CDC39	1	0
snR47:::DLD1	1	0
snR47:::DOP1	1	0
snR47:::ERG4	1	0
snR47:::GUK1	1	0
snR45:::YMR244C-A	1	0
snR47:::HCH1	1	0
snR47:::HNM1	1	0
snR47:::HTA1	1	0
snR47:::IRA1	1	0
snR47:::KAR1	1	0
snR47:::KCS1	1	0
snR47:::MDN1	1	0
snR45:::YNL165W	1	0
snR45:::YLR227W-B	1	0
snR45:::RPL13A	1	0
snR45:::SSH1	1	0
snR45:::RPN5	1	0
snR45:::RPS20	1	0
snR45:::SEC16	1	0
snR45:::SLD7	1	1
snR45:::SPP1	1	0
snR45:::SPP41	1	0
snR45:::SPT10	1	0
snR45:::SSN3	1	0
snR45:::YFR006W	1	0
snR45:::STE11	1	0
snR45:::TCB2	1	0
snR45:::TDH3	1	0
snR45:::TKL1	1	0
snR45:::VAS1	1	0
snR45:::VMA5	1	0
snR45:::YEL053W-A	1	0
snR4:::TDH3	1	0
snR4:::TFC8	1	0
snR4:::TMA7	1	0
snR4:::TYS1	1	0
snR57:::MSH3	1	0
snR57:::SET2	1	0
snR57:::SRL2	1	0
snR57:::YCK2	1	0
snR58:::AAD10	1	0
snR58:::ENO2	1	0
snR58:::GPI15	1	0
snR58:::HTB2	1	0
snR58:::HXT10	1	0
snR58:::ILS1	1	0
snR58:::OPI1	1	0
snR58:::SNU56	1	0
snR58:::UTP20	1	0
snR59:::HHF1	1	0
snR5:::YOP1	1	0
snR60:::CSF1	1	0
snR60:::FCP1	1	0
snR57:::HXT1	1	0
snR57:::EXG1	1	0
snR57:::EFB1	1	0
snR55:::SSZ1	1	0
snR55:::PMA1	1	0
snR55:::PPE1	1	0
snR55:::RAS2	1	0
snR55:::SEC11	1	0
snR55:::SET1	1	0
snR55:::SMT3	1	0
snR55:::SNQ2	1	0
snR55:::TUS1	1	0
snR56:::TDA10	1	0
snR55:::VMA3	1	0
snR55:::YFL042C	1	0
snR55:::YPL251W	1	0
snR55:::ZRT1	1	0
snR56:::FET4	1	0
snR56:::HBT1	1	0
snR56:::LAP4	1	0
snR60:::GLK1	1	0
snR60:::MDN1	1	0
snR60:::MSH4	1	0
snR61:::SOK2	1	0
snR61:::REV1	1	0
snR61:::RPL19B	1	0
snR61:::RPL6B	1	0
snR61:::RPS19A	1	0
snR61:::RPS5	1	0
snR61:::SEC31	1	0
snR61:::SFL1	1	0
snR61:::TRM11	1	0
snR61:::NNK1	1	0
snR61:::TSL1	1	0
snR61:::YBR062C	1	0
snR61:::YDR239C	1	0
snR61:::YDR262W	1	0
snR61:::YGR250C	1	0
snR61:::YME2	1	0
snR62:::MCM21	1	0
snR61:::PIN3	1	0
snR61:::MRS2	1	0
snR60:::NPY1	1	0
snR60:::YOP1	1	0
snR60:::OSH2	1	0
snR60:::SAP155	1	0
snR60:::SEC31	1	0
snR60:::SPR3	1	0
snR60:::TYW1	1	0
snR60:::UBP6	1	0
snR60:::YDR239C	1	0
snR60:::YRA1	1	0
snR61:::MMS22	1	0
snR61:::BRE5	1	0
snR61:::CHS5	1	0
snR61:::CLF1	1	0
snR61:::DNF1	1	0
snR61:::GTR1	1	0
snR61:::HAM1	1	0
snR61:::MEC3	1	0
snR55:::PDC1	1	0
snR55:::NOB1	1	0
snR55:::MNN11	1	0
snR51:::RNA14	1	0
snR51:::DAL82	1	0
snR51:::EXO5	1	0
snR51:::GAL80	1	0
snR51:::HDA2	1	0
snR51:::HXK1	1	0
snR51:::LAG1	1	0
snR51:::REV3	1	0
snR51:::RXT2	1	0
snR51:::ASN1	1	0
snR51:::SML1	1	0
snR51:::VOA1	1	0
snR51:::VTS1	1	0
snR52:::AGA2	1	0
snR52:::ALG1	1	0
snR52:::BDF1	1	0
snR52:::CTI6	1	0
snR51:::BUD4	1	0
snR51:::ADY2	1	0
snR52:::FCY1	1	0
snR4:::YLR282C	1	0
snR4:::UBP7	1	0
snR4:::URA2	1	0
snR4:::VMA4	1	0
snR4:::YER163C	1	0
snR4:::YGR161W-C	1	0
snR4:::YJL195C	1	0
snR4:::YKL075C	1	0
snR4:::YLR283W	1	0
snR50:::PUS9	1	0
snR4:::YLR419W	1	0
snR4:::YMR147W	1	0
snR4:::YOP1	1	0
snR4:::YTM1	1	0
snR50:::AHA1	1	0
snR50:::CYS3	1	0
snR50:::PTC1	1	0
snR52:::EOS1	1	0
snR52:::FKH2	1	0
snR55:::KEL3	1	0
snR54:::YIH1	1	0
snR52:::UIP3	1	0
snR52:::UTP10	1	0
snR52:::YAR1	1	0
snR52:::YRB1	1	0
snR52:::ZRG17	1	0
snR54:::COX13	1	0
snR54:::MLP2	1	0
snR55:::ACO2	1	0
snR52:::STE5	1	0
snR55:::ARP8	1	0
snR55:::CAF20	1	0
snR55:::CHO1	1	0
snR55:::CTR9	1	0
snR55:::ERG10	1	0
snR55:::GON7	1	0
snR55:::IMG2	1	0
snR52:::SWI6	1	0
snR52:::SNU114	1	0
snR52:::FKS1	1	0
snR52:::LCL3	1	0
snR52:::FMP25	1	0
snR52:::FRA1	1	0
snR52:::GAL83	1	0
snR52:::GRX1	1	0
snR52:::HEM1	1	0
snR52:::ISN1	1	0
snR52:::ITR1	1	0
snR52:::LSM2	1	0
snR52:::SMC2	1	0
snR52:::MDR1	1	0
snR52:::PPN1	1	0
snR52:::PRB1	1	0
snR52:::RPL16A	1	0
snR52:::RPL20B	1	0
snR52:::RRP5	1	0
snR52:::SEC65	1	0
snR17b:::EGT2	1	0
ABP1:::snR17a	1	0
snR17b:::BZZ1	1	0
MTR3:::snR48	1	0
MSA1:::snR61	1	0
MSB2:::snR30	1	0
MSB2:::snR40	1	0
MSH3:::snR71	1	0
MSI1:::snR48	1	0
MSL5:::snR76	1	0
MSN2:::snR17a	1	0
MTR4:::snR38	1	0
MRPL7:::snR60	1	0
MYO1:::snR17a	1	0
MYO1:::snR37	1	0
MYO1:::snR40	1	0
MYO2:::snR70	1	0
MYO4:::snR17a	1	0
NAB2:::snR128	1	0
NAB6:::snR128	1	0
MRPS35:::snR190	1	0
MRPL40:::snR17a	1	0
NCA2:::snR17a	1	0
MRL1:::snR51	1	0
MNT3:::snR128	1	0
MOG1:::snR17a	1	0
MPA43:::snR128	1	0
MPD1:::snR76	1	0
MPP10:::snR61	1	0
MRF1:::snR190	1	0
MRK1:::snR47	1	0
MRM1:::snR17a	1	0
MRPL39:::snR47	1	0
MRP13:::snR60	1	0
MRP1:::snR17a	1	0
MRPL10:::snR42	1	0
MRPL11:::snR4	1	0
MRPL13:::snR190	1	0
MRPL38:::snR17a	1	0
MRPL38:::snR71	1	0
NAP1:::snR128	1	0
NCE103:::snR128	1	0
MNL2:::snR74	1	0
NSA1:::snR51	1	0
NOP1:::snR190	1	0
NOP1:::snR38	1	0
NOP6:::snR71	1	0
NOP9:::snR61	1	0
NPL4:::snR190	1	0
NPR1:::snR76	1	0
NRD1:::snR41	1	0
NSE5:::snR75	1	0
NOP10:::snR190	1	0
NSL1:::snR128	1	0
NTH1:::snR45	1	0
NTH2:::snR41	1	0
NUP116:::snR24	1	0
NUP170:::snR17a	1	0
NUP188:::snR67	1	0
NUP192:::snR190	1	0
NOP19:::snR18	1	0
NOC4:::snR4	1	0
NCS6:::snR41	1	0
NIF3:::snR70	1	0
NDD1:::snR73	1	0
NDE2:::snR17a	1	0
NET1:::snR17a	1	0
NGG1:::snR52	1	0
NHP2:::snR190	1	0
NHX1:::snR52	1	0
NIF3:::snR51	1	0
NIF3:::snR75	1	0
NOC2:::snR190	1	0
NIF3:::snR78	1	0
NIT1:::snR60	1	0
NIT3:::snR190	1	1
NMD2:::snR190	1	0
NMD3:::snR190	1	0
NMD5:::snR76	1	0
NOB1:::snR50	1	0
MNN11:::snR4	1	0
MNL2:::snR190	1	0
OAZ1:::snR45	1	0
KGD1:::snR18	1	0
ITR2:::snR47	1	0
IZH3:::snR76	1	0
IZH4:::snR190	1	0
JSN1:::snR17a	1	0
KAP104:::snR47	1	0
KAP123:::snR17b	1	0
KCC4:::snR70	1	0
KGD2:::snR128	1	0
ISW2:::snR52	1	0
KIC1:::snR60	1	0
KIP2:::snR45	1	0
KIP3:::snR51	1	0
KRE1:::snR17a	1	0
KRE2:::snR68	1	0
LAA1:::snR38	1	0
LCB1:::snR38	1	0
ITR1:::snR17a	1	0
ISU1:::snR4	1	0
LCL3:::snR52	1	0
INP54:::snR70	1	0
IDH1:::snR4	1	0
IDI1:::snR190	1	0
IDI1:::snR57	1	0
IFA38:::snR128	1	0
ILM1:::snR60	1	0
ILV1:::snR76	1	0
INP53:::snR48	1	0
IOC2:::snR72	1	0
ISD11:::snR17a	1	0
IPP1:::snR190	1	0
IRA1:::snR48	1	0
IRA2:::snR55	1	0
IRR1:::snR70	1	0
IRS4:::snR128	1	0
ISC10:::snR40	1	0
ISC1:::snR190	1	0
LCB5:::snR45	1	0
LDB19:::snR76	1	0
MNE1:::snR75	1	0
MFT1:::snR128	1	0
MDN1:::snR71	1	0
MES1:::snR52	1	0
MET10:::snR128	1	0
MET18:::snR60	1	0
MET2:::snR190	1	0
MET6:::snR45	1	0
MET8:::snR71	1	0
MGM101:::snR128	1	0
MDN1:::snR47	1	0
MGS1:::snR52	1	0
MID2:::snR17a	1	0
MIG1:::snR64	1	0
MLH2:::snR48	1	0
MLP1:::snR128	1	0
MMS1:::snR70	1	0
MMT2:::snR52	1	0
MDN1:::snR48	1	0
MDN1:::snR45	1	0
LEE1:::snR64	1	0
LYS20:::snR24	1	0
LEO1:::snR60	1	0
LEU1:::snR63	1	0
LEU9:::snR17a	1	0
LHS1:::snR128	1	0
LIA1:::snR48	1	0
LIP2:::snR128	1	0
LSB1:::snR4	1	0
LYS20:::snR69	1	0
MDJ2:::snR17a	1	0
LYS2:::snR8	1	0
LYS9:::snR84	1	0
MAD3:::snR17a	1	0
MBF1:::snR38	1	0
MCK1:::snR76	1	0
MDH2:::snR37	1	0
MDH3:::snR76	1	0
OAF1:::snR17a	1	0
OM45:::snR190	1	0
RPO21:::snR76	1	0
RIB4:::snR4	1	0
RET1:::snR72	1	0
REV1:::snR190	1	0
REV1:::snR41	1	0
RGA2:::snR76	1	0
RGM1:::snR40	1	0
RHR2:::snR128	1	0
RIB1:::snR34	1	0
RIM1:::snR61	1	0
RED1:::snR40	1	0
RMT2:::snR190	1	0
RPA135:::snR40	1	0
RPA190:::snR70	1	0
RPC82:::snR39B	1	0
RPG1:::snR4	1	0
RPH1:::snR190	1	0
RPL10:::snR128	1	0
REF2:::snR70	1	0
RDS1:::snR53	1	0
RPL12B:::snR39B	1	0
QRI1:::snR41	1	0
PXL1:::snR52	1	0
PYC2:::snR128	1	0
PYC2:::snR190	1	0
PYC2:::snR45	1	0
QCR10:::snR52	1	0
QCR2:::snR17a	1	0
QDR2:::snR64	1	0
QRI1:::snR57	1	0
RDI1:::snR41	1	0
RAD18:::snR17a	1	0
RAD2:::snR17a	1	0
RAD50:::snR75	1	0
RAS2:::snR128	1	0
RBS1:::snR17a	1	0
RCK1:::snR64	1	0
RCL1:::snR4	1	0
RPL11B:::snR17a	1	0
RPL12B:::snR64	1	0
PUF3:::snR17a	1	0
RPL40B:::snR190	1	0
RPL33B:::snR63	1	0
RPL34B:::snR40	1	0
RPL35A:::snR37	1	0
RPL36B:::snR55	1	0
RPL37B:::snR71	1	0
RPL3:::snR39B	1	0
RPL3:::snR63	1	0
RPL42B:::snR4	1	0
RPL31B:::snR71	1	0
RPL5:::snR47	1	0
RPL6A:::snR41	1	0
RPL8A:::snR39B	1	0
RPL8B:::snR4	1	0
RPN1:::snR17a	1	0
RPN1:::snR190	1	0
RPN2:::snR17a	1	0
RPL33B:::snR17b	1	0
RPL31A:::snR47	1	0
RPL13B:::snR190	1	0
RPL23A:::snR67	1	0
RPL15A:::snR4	1	0
RPL15B:::snR61	1	0
RPL16B:::snR17b	1	0
RPL18A:::snR40	1	0
RPL19A:::snR128	1	0
RPL19B:::snR50	1	0
RPL23A:::snR17a	1	0
RPL23B:::snR128	1	0
RPL2B:::snR59	1	0
RPL23B:::snR38	1	0
RPL23B:::snR71	1	0
RPL25:::snR69	1	0
RPL26A:::snR41	1	0
RPL26A:::snR48	1	0
RPL27A:::snR48	1	0
RPL28:::snR58	1	0
PUT2:::snR128	1	0
PSY2:::snR24	1	0
OMS1:::snR128	1	0
PEX6:::snR17a	1	0
PEP4:::snR17a	1	0
PET123:::snR17a	1	0
PET9:::snR55	1	0
PET9:::snR64	1	0
PEX29:::snR77	1	0
PEX3:::snR39	1	0
PEX5:::snR71	1	0
PEX8:::snR128	1	0
PDS1:::snR45	1	0
PEX8:::snR68	1	0
PFK1:::snR70	1	0
PFK1:::snR76	1	0
PFK27:::snR66	1	0
PGA2:::snR24	1	0
PGC1:::snR4	1	0
PGI1:::snR70	1	0
PEP3:::snR51	1	0
PDR8:::snR17a	1	0
PGK1:::snR55	1	0
PCS60:::snR63	1	0
OPI10:::snR45	1	0
OPI3:::snR24	1	0
OSH2:::snR17a	1	0
OSW2:::snR190	1	0
OXA1:::snR40	1	0
PBP4:::snR77	1	0
PCL6:::snR76	1	0
PDA1:::snR71	1	0
PDR12:::snR64	1	0
PDC1:::snR10	1	0
PDC1:::snR41	1	0
PDC1:::snR77	1	0
PDH1:::snR76	1	0
PDI1:::snR63	1	0
PDR11:::snR70	1	0
PDR12:::snR40	1	0
PGI1:::snR86	1	0
PGM2:::snR55	1	0
PSP1:::snR17a	1	0
PRE10:::snR17b	1	0
POL5:::snR41	1	0
POM152:::snR60	1	0
POX1:::snR40	1	0
PPQ1:::snR17a	1	0
PPQ1:::snR4	1	0
PPZ1:::snR190	1	0
PPZ2:::snR68	1	0
PRE10:::snR24	1	0
PMT2:::snR64	1	0
PRE2:::snR52	1	0
PRE4:::snR4	1	0
PRE9:::snR47	1	0
PRP8:::snR64	1	0
PRT1:::snR190	1	0
PSA1:::snR128	1	0
PSD1:::snR38	1	0
POL2:::snR68	1	0
PMP3:::snR39B	1	0
PHB2:::snR78	1	0
PIK1:::snR17b	1	0
PHD1:::snR17b	1	0
PHO23:::snR37	1	0
PHO3:::snR76	1	0
PHO86:::snR51	1	0
PHO87:::snR52	1	0
PHO88:::snR4	1	0
PHS1:::snR17b	1	0
PIN4:::snR190	1	0
PML39:::snR128	1	0
PKC1:::snR61	1	0
PLB2:::snR24	1	0
PLM2:::snR75	1	0
PMA1:::snR128	1	0
PMA1:::snR17a	1	0
PMA1:::snR40	1	0
PMD1:::snR17b	1	0
HXT8:::snR39	1	0
HXT6:::snR41	1	0
HXT6:::snR128	1	0
CDC39:::snR17a	1	0
CDC11:::snR48	1	0
CDC14:::snR48	1	0
CDC19:::snR17b	1	0
CDC19:::snR41	1	0
CDC19:::snR76	1	0
CDC25:::snR47	1	0
CDC31:::snR24	1	0
CDC39:::snR17b	1	0
CCW12:::snR30	1	0
CDC60:::snR190	1	0
CEG1:::snR51	1	0
CEP3:::snR128	1	0
CFT1:::snR128	1	0
CHS1:::snR77	1	0
CIR2:::snR190	1	0
CIT2:::snR17a	1	0
CCW12:::snR40	1	0
CCT6:::snR76	1	0
CNE1:::snR67	1	0
BUL1:::snR47	1	0
BPT1:::snR128	1	0
BRE1:::snR17a	1	0
BSP1:::snR128	1	0
BTN2:::snR39B	1	0
BUB3:::snR68	1	0
BUD4:::snR68	1	0
BUD9:::snR40	1	0
CAF4:::snR47	1	0
CCT6:::snR17b	1	0
CAN1:::snR128	1	0
CAR2:::snR190	1	0
CBF1:::snR41	1	0
CBP2:::snR128	1	0
CBS2:::snR4	1	0
CCC2:::snR47	1	0
CCR4:::snR4	1	0
CLB1:::snR11	1	0
CNL1:::snR64	1	0
BNI1:::snR17a	1	0
CYS3:::snR5	1	0
CTI6:::snR60	1	0
CTI6:::snR76	1	0
CTR2:::snR17a	1	0
CTR9:::snR3	1	0
CTS1:::snR76	1	0
CUP1-1:::snR68	1	1
CWH43:::snR47	1	0
DAP2:::snR58	1	0
CSM1:::snR76	1	0
DBF4:::snR190	1	0
DBP2:::snR128	1	0
DBP2:::snR68	1	0
DBR1:::snR190	1	0
DED1:::snR17a	1	0
DET1:::snR190	1	0
[truncated: 900 more rows]

## Sheet: reproducible clusters lt -12dG
unique sequence identifier	read sequence	predicted binding energy in kcal/mol	fragment 1 gene	fragment 1 start	fragment 1 stop	fragment 2 gene	fragment 2 start	fragment 2 stop	additional information
2583881-1_1	GGGCTCAGATTCTCAGTGTGTGGACAAACCACAACACATGCAGATCTGAGCCTTAA	-15.2	YDR394W_UnsplicedGene_RPT3_mRNA	1	28	snR190_UnsplicedGene_snR190_snoRNA	189	212	count_total=2;count_last_clustering=2;two_way_merged=0;seq_IDs_in_cluster=2583881-1_1,573916-1_3;
622067-1_2	ACGCATTCAGACAGTCGGGAGGTCAATTGGTAGAGACCTTCCTAGGATGTCTGAGTGA	-26.3	YPR008W_UnsplicedGene_HAA1_mRNA	4	34	snR128_UnsplicedGene_snR128_snoRNA	118	146	count_total=2;count_last_clustering=2;two_way_merged=0;seq_IDs_in_cluster=622067-1_2,662846-1_1;
802267-1_1	TTGGCCCTGATGATAATAAAGAAGGGCCAACCTGTAGCCG	-13.9	snR190_UnsplicedGene_snR190_snoRNA	19	35	YGL062W_UnsplicedGene_PYC1_mRNA	3406	3433	count_total=2;count_last_clustering=2;two_way_merged=0;seq_IDs_in_cluster=802267-1_1,803018-1_1;
802597-1_1	TTGGCCCTGATGATAATGGTGTCTCTTCGAGAAGGGACACCACT	-19.85	snR190_UnsplicedGene_snR190_snoRNA	19	52	YDL226C_UnsplicedGene_GCS1_mRNA	494	518	count_total=2;count_last_clustering=2;two_way_merged=0;seq_IDs_in_cluster=802597-1_1,725602-1_1;
802599-1_1	TTGGCCCTGATGATAATGGTGTCTCTTCTAAAGAAAGAGACACCAAAGAG	-18.11	snR190_UnsplicedGene_snR190_snoRNA	19	85	YPL090C_UnsplicedGene_RPS6A_mRNA	1016	1072	count_total=54;count_last_clustering=54;two_way_merged=1;seq_IDs_in_cluster=802599-1_1,802795-1_1,802659-1_1,802709-1_1,787464-1_1,787492-1_1,786810-1_1,732040-1_1,462268-1_1,20136-1_25,732100-1_1,786295-1_1,232020-1_2,462285-1_1,230114-1_6,192728-1_7,993355-1_1,1773575-1_1,499329-1_2,430994-1_1,725612-1_1,725439-1_1,725440-1_1,288461-1_2,725590-1_1,697414-1_2,1600807-1_1,1600808-1_1,785478-1_1,2…
617804-1_1	TTGGCCCTGATGATAATGGTGTCTCTTCTTTCCTCAAGAAAGAGACACCATCAT	-18.59	snR190_UnsplicedGene_snR190_snoRNA	19	65	YJL138C_UnsplicedGene_TIF2_mRNA	1001	1034	count_total=18;count_last_clustering=18;two_way_merged=1;seq_IDs_in_cluster=617804-1_1,787400-1_1,1445412-1_1,461853-1_1,1445476-1_1,102194-1_17,789309-1_1,694532-1_1,447823-1_1,313899-1_1,185684-1_2,313898-1_1,644269-1_1,313981-1_4,644268-1_1,313897-1_1,438099-1_1,224448-1_6;
802694-1_1	TTGGCCCTGATGATAATGGTGTCTCTTCTTTCCTCGTAGAAAGAAGTAGACATCAAC	-19.2	snR190_UnsplicedGene_snR190_snoRNA	19	57	Q0275_UnsplicedGene_COX3_mRNA	7	33	count_total=2;count_last_clustering=2;two_way_merged=0;seq_IDs_in_cluster=802694-1_1,1679501-1_1;
193519-1_2	TTGGCCCTGATGATAATGGTGTCTCTTCTTTCCTCGTATTGAGGAAAAGAGGAGAAT	-16.75	snR190_UnsplicedGene_snR190_snoRNA	19	55	YMR063W_UnsplicedGene_RIM9_mRNA	16	37	count_total=2;count_last_clustering=2;two_way_merged=0;seq_IDs_in_cluster=193519-1_2,788319-1_1;
802689-1_1	TTGGCCCTGATGATAATGGTGTCTCTTCTTTCCTCGTAAGTGGAGAAAGAAGAGAACTATGC	-16.72	snR190_UnsplicedGene_snR190_snoRNA	19	62	YDL133C-A_UnsplicedGene_RPL41B_mRNA	108	146	count_total=6;count_last_clustering=6;two_way_merged=1;seq_IDs_in_cluster=802689-1_1,787666-1_1,1275316-1_1,1275317-1_1,347524-1_1,433724-1_1;
1836240-1_1	TTGGCCCTGATGATAATGGTGTCTCTTCTTTCCTCGTTTACCATTATCATCAATGTGGGCC	-26.25	snR190_UnsplicedGene_snR190_snoRNA	19	55	YFL026W_UnsplicedGene_STE2_mRNA	1369	1402	count_total=2;count_last_clustering=2;two_way_merged=0;seq_IDs_in_cluster=1836240-1_1,607305-1_1;
1511495-1_1	TTGGCCCTGATGATAATGGTGTCTCTTCTTTCCTCGTCCGATTAAGAAGAAAAGAAAGACGAGGAAAAGAAGGATGAAGATGACAATGG	-21.3	snR190_UnsplicedGene_snR190_snoRNA	19	71	YMR186W_UnsplicedGene_HSC82_mRNA	695	748	count_total=6;count_last_clustering=6;two_way_merged=0;seq_IDs_in_cluster=1511495-1_1,1511496-1_1,1511504-1_1,1511543-1_1,2249994-1_1,278526-1_2;
1835481-1_1	TTGGCCCTGATGATAATGGTCTCTTCTTTCCTCGTCCGATTCGAAGACGAGGAAAAGAAGGATG	-20.77	snR190_UnsplicedGene_snR190_snoRNA	19	71	YPL240C_UnsplicedGene_HSP82_mRNA	717	767	count_total=10;count_last_clustering=10;two_way_merged=0;seq_IDs_in_cluster=1835481-1_1,1512901-1_1,332600-1_4,1274421-1_1,1279560-1_1,225424-2_7,327456-1_2,697453-1_2,152415-1_2,298199-1_2;
1836185-1_1	TTGGCCCTGATGATAATGGTGTCTCTTCTTTCCTCGTCCGATTCGACCTCGACAGTGACGAGGAAGA	-18.8	snR190_UnsplicedGene_snR190_snoRNA	19	66	YLR009W_UnsplicedGene_RLP24_mRNA	700	726	count_total=2;count_last_clustering=2;two_way_merged=0;seq_IDs_in_cluster=1836185-1_1,598400-1_1;
562971-1_3	TTGGCCCTGATGATAATGGTCTCTTCTTTCCTCGTCCGATTCGACCATTGAGACGGCGGGAAAGAAGGATCTAAGAAGAAC	-22.73	snR190_UnsplicedGene_snR190_snoRNA	19	68	YLR395C_UnsplicedGene_COX8_mRNA	453	487	count_total=3;count_last_clustering=3;two_way_merged=0;seq_IDs_in_cluster=562971-1_3,1534302-1_1,1427750-1_1;
1773164-1_1	TGGCCCTGATGATAATGCTGTCTCACCGTACCATTGTCATCAGAAGGGCTT	-25.42	snR190_UnsplicedGene_snR190_snoRNA	20	53	YDR025W_UnsplicedGene_RPS11A_mRNA	571	613	count_total=5;count_last_clustering=5;two_way_merged=0;seq_IDs_in_cluster=1773164-1_1,720350-1_2,720365-1_2,1602478-1_1,1602900-1_1;
1082725-1_1	ACAAAGCTACTGAGAGAGCGGTCATCGTTAGTACTCTCGGTGACCGCTCTTCTTT	-19.75	YCL040W_UnsplicedGene_GLK1_mRNA	20	45	snR128_UnsplicedGene_snR128_snoRNA	87	119	count_total=2;count_last_clustering=2;two_way_merged=0;seq_IDs_in_cluster=1082725-1_1,844859-1_1;
787614-1_1	TGGCCCTGATGATAATGGTGTCTCTTCTTTAAGAGACACCAATGAATC	-17.3	snR190_UnsplicedGene_snR190_snoRNA	20	61	YML012W_UnsplicedGene_ERV25_mRNA	528	549	count_total=4;count_last_clustering=4;two_way_merged=1;seq_IDs_in_cluster=787614-1_1,725486-1_1,574730-1_1,320731-1_1;
2416005-1_1	TGGCCCTGATGATAATGGTGTCTCTTCTTTCCTCCTCCTCCGTGGTGACACCGTTCTCGTTAAGGGCAAGAAGAGAAAAGATAAA	-26.6	snR190_UnsplicedGene_snR190_snoRNA	20	57	YDL126C_UnsplicedGene_CDC48_mRNA	262	306	count_total=2;count_last_clustering=2;two_way_merged=0;seq_IDs_in_cluster=2416005-1_1,859758-1_3;
1616026-1_1	GGTAAATGACGAGAAAAAAGCTGTGCACCAGTCTGAACAACAGATTGGGGGCTGCTTTGGAAGTTTGGAGTCAAGAACC	-25.6	snR40_UnsplicedGene_snR40_snoRNA	20	58	YMR035W_UnsplicedGene_IMP2_mRNA	197	238	count_total=2;count_last_clustering=2;two_way_merged=0;seq_IDs_in_cluster=1616026-1_1,1616027-1_1;
2415826-1_1	TGGCCCTGATGATAATGGTGTCTCTTCTTCCTCGTCCGAAGGGAGGAGGAGAGACACTACGTTGGTGT	-23.22	snR190_UnsplicedGene_snR190_snoRNA	20	67	YAL025C_UnsplicedGene_MAK16_mRNA	400	466	count_total=5;count_last_clustering=5;two_way_merged=0;seq_IDs_in_cluster=2415826-1_1,547022-1_1,961791-1_1,316161-1_2,1153578-1_2;
1772636-1_1	TGGCCCTGATAATAATGGTGTCTCTTCTTTCCTCGTCCGAAACGTCAGGGTCAAA	-17.4	snR190_UnsplicedGene_snR190_snoRNA	20	59	YDL178W_UnsplicedGene_DLD2_mRNA	1066	1083	count_total=2;count_last_clustering=2;two_way_merged=0;seq_IDs_in_cluster=1772636-1_1,473348-1_3;
1774781-1_1	TGGCCCTGATGATAATGGTGTCTCTTCTTTCCCCGTCCGAATTAAGGAAAACACCACTAGAACCAGGGCTAG	-21.85	snR190_UnsplicedGene_snR190_snoRNA	20	59	YDL126C_UnsplicedGene_CDC48_mRNA	2086	2122	count_total=2;count_last_clustering=2;two_way_merged=0;seq_IDs_in_cluster=1774781-1_1,725155-1_1;
1725321-1_1	TGGCCCTGATGATAATGGTCTCTTCTTTCCTCGTCCGATTCAGGGACGAGGAAGAAAT	-18.9	snR190_UnsplicedGene_snR190_snoRNA	19	67	YGR116W_UnsplicedGene_SPT6_mRNA	100	122	count_total=4;count_last_clustering=4;two_way_merged=1;seq_IDs_in_cluster=1725321-1_1,730483-1_2,1286981-1_1,700677-2_3;
1774910-1_1	TGGCCCTGATGATAATGGTGTCTCTTCTTTCCTCGTCCGATTCAATTAAGGACGAGGCCAAAT	-14.55	snR190_UnsplicedGene_snR190_snoRNA	20	62	YAL016W_UnsplicedGene_TPD3_mRNA	1845	1864	count_total=2;count_last_clustering=2;two_way_merged=0;seq_IDs_in_cluster=1774910-1_1,946237-1_1;
1446161-1_1	TGGCCCTGATGATAATGGTGTCTCTTCTTTCTTCGTCCGATTCACAGTGGAGAGGAAGAAGAGCATG	-21.6	snR190_UnsplicedGene_snR190_snoRNA	20	62	YGR270W_UnsplicedGene_YTA7_mRNA	2201	2224	count_total=2;count_last_clustering=2;two_way_merged=0;seq_IDs_in_cluster=1446161-1_1,198661-1_9;
787781-1_1	TGGCCCTGATGATAATGGTGTCTCTTCTTTCCTCGTCCGATTCGACGGAGGAAAGCGACACCAAG	-22.18	snR190_UnsplicedGene_snR190_snoRNA	20	71	YNL079C_UnsplicedGene_TPM1_mRNA	642	678	count_total=4;count_last_clustering=4;two_way_merged=1;seq_IDs_in_cluster=787781-1_1,1212818-1_1,1633464-1_1,721173-1_1;
337957-1_5	GGTAAATGACGAGAAAAAAGCCGTGCACCAGTCTGAACATGGATGCCACCTACACTGGTGCCGCTGTT	-15.93	snR40_UnsplicedGene_snR40_snoRNA	20	68	YDR133C_UnsplicedGene_YDR133C_mRNA	151	174	count_total=3;count_last_clustering=3;two_way_merged=0;seq_IDs_in_cluster=337957-1_5,1460811-1_1,845175-1_3;
1774684-1_1	TGGCCCTGATGATAATGGTGTCTCTTCTTCCCTCGTCCGATTCGACCATTCCATTGGTCTTCGAATTGGACG	-15.88	snR190_UnsplicedGene_snR190_snoRNA	20	84	YKL152C_UnsplicedGene_GPM1_mRNA	693	723	count_total=4;count_last_clustering=4;two_way_merged=0;seq_IDs_in_cluster=1774684-1_1,1277649-1_1,1277650-1_1,961884-1_1;
1616060-1_1	GGTAAATGACGAGAAAAAAGCTGTGCACCAGTCTGAACATGGATGCCACAAACTTACCAGAGCAGGTGCACANCGAATTC	-23.95	snR40_UnsplicedGene_snR40_snoRNA	20	70	YPR017C_UnsplicedGene_DSS4_mRNA	106	145	count_total=10;count_last_clustering=10;two_way_merged=0;seq_IDs_in_cluster=1616060-1_1,699088-1_2,1029114-1_1,415883-1_3,1628197-1_1,2602639-1_1,2602655-1_1,218453-1_6,666828-1_1,666840-1_1;
1084713-1_1	TTAACATGATGACTAAGTTGTCGCCCCAAGCGGATCTTCGAAATGACTGATTTTAGCGGGGCGATACAAAAAAGCATTG	-18.2	snR67_UnsplicedGene_snR67_snoRNA	20	74	YJL003W_UnsplicedGene_COX16_mRNA	210	237	count_total=2;count_last_clustering=2;two_way_merged=0;seq_IDs_in_cluster=1084713-1_1,420158-1_3;
1576544-1_1	TTAACATGATGACTAAGTTGTCGCCCCAAGCGGAACTTTGAAATGACTGATTTTACGCGTTTGGGGCTACAATTGC	-23.3	snR67_UnsplicedGene_snR67_snoRNA	20	75	YMR125W_UnsplicedGene_STO1_mRNA	33	55	count_total=2;count_last_clustering=2;two_way_merged=0;seq_IDs_in_cluster=1576544-1_1,559373-1_3;
322684-1_1	GGCCCTGATGATAATGGTGTCTGCTGCACATTCATCAGGGAAGC	-21.7	snR190_UnsplicedGene_snR190_snoRNA	21	42	YCR069W_UnsplicedGene_CPR4_mRNA	219	240	count_total=2;count_last_clustering=2;two_way_merged=0;seq_IDs_in_cluster=322684-1_1,322685-1_1;
1713017-1_1	TCACGGTGATGAAAGACTGGTTCCCGTTCTCACCGTGGAG	-21.81	snR128_UnsplicedGene_snR128_snoRNA	21	90	YDR278C_UnsplicedGene_YDR278C_mRNA	58	112	count_total=28;count_last_clustering=28;two_way_merged=1;seq_IDs_in_cluster=1713017-1_1,2360615-1_1,1063649-1_1,1455205-1_1,1171872-1_1,326080-1_4,1794544-1_1,1794545-1_1,474402-1_3,1329608-1_1,1972127-1_1,406910-1_3,663791-1_2,1340656-1_1,1732593-1_1,1420969-1_1,1548607-1_1,463120-1_3,1696267-1_1,644512-1_2,705415-1_2,1849043-1_1,231909-1_4,137220-1_1,1551444-1_1,711202-1_2,2383661-1_1,1712109-1…
687157-1_1	TCACGGTGATGAAAGACTGGTTCCTTAGTTTGAACCGGTCCCGTGTGGGCGTGGTAGGACCTGCTACACCTTTGCTGCAGGAAGTTTTGG	-15.9	snR128_UnsplicedGene_snR128_snoRNA	21	47	YPL003W_UnsplicedGene_ULA1_mRNA	73	135	count_total=3;count_last_clustering=3;two_way_merged=0;seq_IDs_in_cluster=687157-1_1,687158-1_1,690338-1_1;
136250-1_4	TCACGGTGATGAAAGACTGGTTCCTTAAGTGAATGGGACCAGTCTA	-19.4	snR128_UnsplicedGene_snR128_snoRNA	20	67	YGL134W_UnsplicedGene_PCL10_mRNA	258	285	count_total=5;count_last_clustering=5;two_way_merged=1;seq_IDs_in_cluster=136250-1_4,451876-1_1,2360877-1_1,628787-1_2,120390-1_3;
725608-1_1	GGCCCTGATGATAATGGTGTCTCTTCTTTCCTTGAAGAGACAACCAGCT	-16.2	snR190_UnsplicedGene_snR190_snoRNA	21	61	YPL079W_UnsplicedGene_RPL21B_mRNA	831	867	count_total=2;count_last_clustering=2;two_way_merged=0;seq_IDs_in_cluster=725608-1_1,250636-1_2;
698675-1_1	GTAAATGACGAGAAAAAAGCTGTGCACCAGTCTATCTTCGACAAGGCTGGTGCTGAAAT	-19.12	snR40_UnsplicedGene_snR40_snoRNA	21	72	YCR012W_UnsplicedGene_PGK1_mRNA	822	897	count_total=4;count_last_clustering=4;two_way_merged=0;seq_IDs_in_cluster=698675-1_1,698901-1_1,1333944-1_1,704956-1_1;
1162978-1_2	TAACATGATGATTAAGTTGTCGCCCCAAGCGGATTTCTCGCTTTGGGCGACTTCCTGATT	-22.5	snR67_UnsplicedGene_snR67_snoRNA	21	80	YOL013W-A_UnsplicedGene_YOL013W-A_mRNA	69	99	count_total=6;count_last_clustering=6;two_way_merged=0;seq_IDs_in_cluster=1162978-1_2,677190-1_1,329821-1_2,282902-1_5,1677655-1_1,1161280-1_2;
577617-1_1	GTAAATGACGAGAAAAAAGCTGTGCACCAGTCTGGACCCAGCTGGTGCCAAGTG	-16.75	snR40_UnsplicedGene_snR40_snoRNA	21	60	YOL086C_UnsplicedGene_ADH1_mRNA	855	874	count_total=2;count_last_clustering=2;two_way_merged=0;seq_IDs_in_cluster=577617-1_1,735190-1_1;
2294629-1_1	GTGAATGATGAATTTAATTCTTTGGTCCGTGTTTCATTGAAAAGTTGATTCACGGTCCAAAGGCCC	-14.9	snR18_UnsplicedGene_snR18_snoRNA	21	54	YLR044C_UnsplicedGene_PDC1_mRNA	1556	1587	count_total=3;count_last_clustering=3;two_way_merged=0;seq_IDs_in_cluster=2294629-1_1,2294630-1_1,307174-1_8;
638426-1_3	GTAAATGACGAGAAAAAAGCTGTGCACCAGTCTGAACCATTTATAGGCTATGGTGCACAC	-18.1	snR40_UnsplicedGene_snR40_snoRNA	21	59	YOL003C_UnsplicedGene_PFA4_mRNA	86	109	count_total=3;count_last_clustering=3;two_way_merged=0;seq_IDs_in_cluster=638426-1_3,1155525-1_2,125949-1_4;
698860-1_1	GTAAATGACGAGAAAAAAGCTGTGCACCAGTCTGAACTGGTGCTTTGTTGGCTGGTGCCGCTGC	-21.13	snR40_UnsplicedGene_snR40_snoRNA	21	57	YLR110C_UnsplicedGene_CCW12_mRNA	420	458	count_total=3;count_last_clustering=3;two_way_merged=0;seq_IDs_in_cluster=698860-1_1,180677-1_1,1297288-1_1;
426889-1_1	GGCCCTGATGATAATGGTGTCTCCTCTTTCCTCGTCCAAAGAGGGACGAGGAAGGATAATGCAAGT	-22.5	snR190_UnsplicedGene_snR190_snoRNA	21	67	YGR169C-A_UnsplicedGene_YGR169C-A_mRNA	581	617	count_total=3;count_last_clustering=3;two_way_merged=0;seq_IDs_in_cluster=426889-1_1,961777-1_1,296860-1_1;
744525-1_1	GTAAATGACGAGAAAAAAGCTGTGCACCAGTCTGAACCTGCTGGTGCCGCTGCTGT	-16.55	snR40_UnsplicedGene_snR40_snoRNA	21	57	YKL152C_UnsplicedGene_GPM1_mRNA	767	788	count_total=2;count_last_clustering=2;two_way_merged=0;seq_IDs_in_cluster=744525-1_1,444455-1_1;
698804-1_1	GTAAATGACGAGAAAAAAGCTGTGCACCAGTCTGAACGATCGAGACTGGTGCCGAAT	-18.1	snR40_UnsplicedGene_snR40_snoRNA	21	57	YKL035W_UnsplicedGene_UGP1_mRNA	894	913	count_total=2;count_last_clustering=2;two_way_merged=0;seq_IDs_in_cluster=698804-1_1,342757-1_2;
116943-2_3	GTAAATGACGAGAAAAAAGCTGTGCACCAGTCTGAACAAAGGACTGGTGTGT	-17.4	snR40_UnsplicedGene_snR40_snoRNA	21	58	YJL138C_UnsplicedGene_TIF2_mRNA	70	87	count_total=1;count_last_clustering=1;two_way_merged=0;seq_IDs_in_cluster=116943-2_3;
195725-1_7	TGATATGATGATTTGTTGTCGACCGGGCGGACATATTAAACCTATTGTTGTCCGCTTCCCGTGAT	-15.7	snR70_UnsplicedGene_snR70_snoRNA	21	58	YMR116C_UnsplicedGene_ASC1_mRNA	144	171	count_total=3;count_last_clustering=3;two_way_merged=0;seq_IDs_in_cluster=195725-1_7,1610051-1_1,283439-1_6;
2602561-1_1	GTAAATGACGAGAAAAAAGCTGTGCACCAGTCTGAACAAATCAAGACTGGTGCTCC	-23.89	snR40_UnsplicedGene_snR40_snoRNA	21	93	YHR174W_UnsplicedGene_ENO2_mRNA	1212	1252	count_total=12;count_last_clustering=12;two_way_merged=0;seq_IDs_in_cluster=2602561-1_1,342741-1_2,263054-1_6,225864-1_3,744483-1_1,519580-1_5,681639-1_1,680661-1_1,682272-1_1,682457-1_1,88888-1_9,250892-1_6;
2274757-1_1	GTAAATGACGAGAAAAAAGCTGTGCACCAGTCTGAACACATTGATTGGTGCACAAAA	-19.5	snR40_UnsplicedGene_snR40_snoRNA	21	69	YJL200C_UnsplicedGene_ACO2_mRNA	1978	1998	count_total=3;count_last_clustering=3;two_way_merged=0;seq_IDs_in_cluster=2274757-1_1,1627413-1_1,1629199-1_1;
940721-1_1	GGCCCTGATGATAATGGTGTCTCTTCTCTCCTCGTCCGATAAAGGAGAAGGGCATGAGGAGAGGAGGCAAAGGAT	-24	snR190_UnsplicedGene_snR190_snoRNA	21	60	YIL046W_UnsplicedGene_MET30_mRNA	51	88	count_total=3;count_last_clustering=3;two_way_merged=0;seq_IDs_in_cluster=940721-1_1,940766-1_1,940767-1_1;
203290-1_3	GGCCCTGATGATAATGGTGTCTCTTCTTTCCTCGTCCGATTATGACGAGGAAGTCGAAGTTGATGA	-19.8	snR190_UnsplicedGene_snR190_snoRNA	21	61	YCR033W_UnsplicedGene_SNT1_mRNA	2446	2470	count_total=2;count_last_clustering=2;two_way_merged=0;seq_IDs_in_cluster=203290-1_3,564913-1_1;
1277266-1_1	GGCCCTGATGATAATGGTGTCTCTTCTTTCCTAGTCCGATTCTGGGAACGAGGGGACCAGCAGGGCATTCTT	-27.2	snR190_UnsplicedGene_snR190_snoRNA	21	62	YDR447C_UnsplicedGene_RPS17B_mRNA	157	186	count_total=2;count_last_clustering=2;two_way_merged=0;seq_IDs_in_cluster=1277266-1_1,216197-1_8;
153038-1_8	GGCCCTGATGATAATGGTGTCTCTTCTTTCCTCGTCCGATTCGACAAGGACGATGAAGGGAGTGAATACGGGGATGATGAAGAATACTGG	-23.6	snR190_UnsplicedGene_snR190_snoRNA	21	65	YGL244W_UnsplicedGene_RTF1_mRNA	647	690	count_total=4;count_last_clustering=4;two_way_merged=0;seq_IDs_in_cluster=153038-1_8,940687-1_1,940777-1_1,308712-1_1;
1628419-1_1	GTAAATGACGAGAAAAAAGCTGTGCACCAGTCTGAACATGGATGCCAGTCAGAGGGTGCATGAAACCGTCATTAGATAGAG	-23.1	snR40_UnsplicedGene_snR40_snoRNA	21	67	YPL107W_UnsplicedGene_YPL107W_mRNA	28	63	count_total=2;count_last_clustering=2;two_way_merged=0;seq_IDs_in_cluster=1628419-1_1,1628420-1_1;
1277321-1_1	GGCCCTGATGATAATGGTGTCTCTTCTTTCCTCGCCCGATTCGACCAGATGAGGAAAGAAGAA	-22.2	snR190_UnsplicedGene_snR190_snoRNA	21	67	YJL092W_UnsplicedGene_SRS2_mRNA	2415	2431	count_total=5;count_last_clustering=5;two_way_merged=0;seq_IDs_in_cluster=1277321-1_1,1278555-1_1,1278853-1_1,225433-2_7,490244-1_2;
1713285-1_1	TCACGGTGATGAAAGACTGGTTCCTTAACATTCGCAGTTTCCACGGTTTAGACAAGGAACCAGTCCA	-19.1	snR128_UnsplicedGene_snR128_snoRNA	21	67	YFL002W-A_UnsplicedGene_YFL002W-A_mRNA	2882	2901	count_total=2;count_last_clustering=2;two_way_merged=0;seq_IDs_in_cluster=1713285-1_1,1032202-1_2;
2275369-1_1	GTAAATGACGAGAAAAAAGCTGTGCACCAGTCTGAACATGGATGCCACGATGACAAGAAGACTGGTGCCG	-19.35	snR40_UnsplicedGene_snR40_snoRNA	21	72	YPL106C_UnsplicedGene_SSE1_mRNA	406	447	count_total=4;count_last_clustering=4;two_way_merged=0;seq_IDs_in_cluster=2275369-1_1,1297557-1_1,1297675-1_1,199906-1_3;
663595-1_1	GTAAATGACGAGAAAAAAGCTGTGCACCAGTCTGAACATGGATGCCACAACGTTTCGGCCAAAGTGGCATCATCCATGGGTTCAGACATA	-26.2	snR40_UnsplicedGene_snR40_snoRNA	21	73	YML117W_UnsplicedGene_NAB6_mRNA	2046	2091	count_total=2;count_last_clustering=2;two_way_merged=0;seq_IDs_in_cluster=663595-1_1,2178455-1_1;
1461086-1_1	GTAAATGACGAGAAAAAAGCTGTGCATCAGTCTGAACATGGATGCCACAAGTATCCTGTGTCTACTGGTGCACTT	-21.32	snR40_UnsplicedGene_snR40_snoRNA	21	77	YDR400W_UnsplicedGene_URH1_mRNA	420	456	count_total=5;count_last_clustering=5;two_way_merged=0;seq_IDs_in_cluster=1461086-1_1,234867-1_7,1386823-1_1,2107122-1_1,212847-1_11;
1374139-1_1	TCACGGCGATGAAAGACTGGTTCCTTAACATTCGCAGTTTCCACGGTAGGAGTACGCTTACGAACCAAGGACGAAGTCTTGGAAACTGT	-16	snR128_UnsplicedGene_snR128_snoRNA	21	86	YLR441C_UnsplicedGene_RPS1A_mRNA	808	831	count_total=5;count_last_clustering=5;two_way_merged=0;seq_IDs_in_cluster=1374139-1_1,1375000-1_1,1375520-1_1,330086-1_4,1375877-1_1;
2361560-1_1	TCACGGTGATGAAAGACTGGTTCCTTAACATTCGCAGTTTCCACGGTAGGAGTACGCTTACGAACCCCTGCTGGTGGAAACTGATGAATGTT	-28.53	snR128_UnsplicedGene_snR128_snoRNA	21	87	YJL148W_UnsplicedGene_RPA34_mRNA	857	895	count_total=3;count_last_clustering=3;two_way_merged=0;seq_IDs_in_cluster=2361560-1_1,463805-1_2,799993-1_1;
713485-1_1	TAAATGACGAGAAAAAAGCTGTGCACCAGTCTGTACGAGGGTGGTGCACAAGAT	-17.9	snR40_UnsplicedGene_snR40_snoRNA	22	57	YMR186W_UnsplicedGene_HSC82_mRNA	1912	1929	count_total=2;count_last_clustering=2;two_way_merged=0;seq_IDs_in_cluster=713485-1_1,346133-1_2;
519435-1_1	ATGGAAATGAGGATCCACAGCACTGGGCACTGAGGGGGAAGTTCCAATCCCCCCAAGAGCCCC	-20.6	snR76_UnsplicedGene_snR76_snoRNA	22	62	YOR108W_UnsplicedGene_LEU9_mRNA	1129	1151	count_total=2;count_last_clustering=2;two_way_merged=0;seq_IDs_in_cluster=519435-1_1,92496-1_8;
404897-1_3	ATGGAAATGAGGATCCACAGCACTGGGCACTGAGGGGGAAACAGAACCGCTTCCGGTAACATCATCCCATCCTCCACCGGTGCTGCTGG	-23.36	snR76_UnsplicedGene_snR76_snoRNA	22	64	YGR192C_UnsplicedGene_TDH3_mRNA	680	734	count_total=7;count_last_clustering=7;two_way_merged=1;seq_IDs_in_cluster=404897-1_3,1923775-1_1,784452-1_1,1252877-1_1,291552-1_5,1853367-1_1,2143933-1_1;
627880-1_4	ATGGAAATGAGGATCCACAGCACTGGGCACTGAGGGGGAAACATTCTTTTCCCTCTCAGGTTTTTTCACGCCTTGAAA	-21.35	snR76_UnsplicedGene_snR76_snoRNA	22	64	YOR136W_UnsplicedGene_IDH2_mRNA	1223	1258	count_total=2;count_last_clustering=2;two_way_merged=0;seq_IDs_in_cluster=627880-1_4,2544014-1_1;
182454-1_3	ACGGTGATGAAAGACTGGCTCAATTCCCAGCTTTCGTCACCCC	-20.43	snR128_UnsplicedGene_snR128_snoRNA	21	81	YLR044C_UnsplicedGene_PDC1_mRNA	843	876	count_total=6;count_last_clustering=6;two_way_merged=1;seq_IDs_in_cluster=182454-1_3,1598971-1_1,380761-1_1,1505940-1_1,1505942-1_1,701242-1_2;
991530-1_1	TGGAAATGAGGATCCACAGCACTGGGCACTGAGGGGGAAGCAATGATTTCCCCTTGCCCAGTGT	-28.1	snR76_UnsplicedGene_snR76_snoRNA	23	65	YKR082W_UnsplicedGene_NUP133_mRNA	3283	3305	count_total=2;count_last_clustering=2;two_way_merged=0;seq_IDs_in_cluster=991530-1_1,480250-1_2;
2444069-1_1	TTATGATGAAAATCCATTGTATCCCAATACATATTTGACTATAAGTCAAGGGATACAATAAACGCTT	-14.6	snR39_UnsplicedGene_snR39_snoRNA	23	63	YOL041C_UnsplicedGene_NOP12_mRNA	743	769	count_total=2;count_last_clustering=2;two_way_merged=0;seq_IDs_in_cluster=2444069-1_1,430070-1_6;
2408998-1_1	TGGAAATGAGGATCCACAGCACTGGGCACCGAGGGGGAAACATCACAGCTATTCTCCCTGGTGCAAAGTATCAT	-18.8	snR76_UnsplicedGene_snR76_snoRNA	23	64	YGR062C_UnsplicedGene_COX18_mRNA	996	1029	count_total=2;count_last_clustering=2;two_way_merged=0;seq_IDs_in_cluster=2408998-1_1,525397-1_5;
239108-1_10	TGGAAATGAGGATCCACAGCACTGGGCACTGAGGGGGAAACATCTCTTCCCCCTCCTAAAT	-16.4	snR76_UnsplicedGene_snR76_snoRNA	23	65	YGR086C_UnsplicedGene_PIL1_mRNA	1353	1380	count_total=3;count_last_clustering=3;two_way_merged=0;seq_IDs_in_cluster=239108-1_10,2582820-1_1,386184-1_3;
1296916-1_1	AAATGACGAGAAAAAAGCTGCGCACCAGTCTGACCATGGATGCATTGAAAAACCAAAGGCCTGTTGCCT	-19.4	snR40_UnsplicedGene_snR40_snoRNA	23	65	YMR171C_UnsplicedGene_EAR1_mRNA	60	86	count_total=3;count_last_clustering=3;two_way_merged=0;seq_IDs_in_cluster=1296916-1_1,1296931-1_1,576578-1_4;
744704-1_1	TGGAAATGAGGATCCACAGCACTGGGCACTGAGGGGGAAACAAAATATTTGGTGTCCCCGAGGATCCAAATTTCCAATTTTC	-26.87	snR76_UnsplicedGene_snR76_snoRNA	23	66	YOR204W_UnsplicedGene_DED1_mRNA	316	359	count_total=6;count_last_clustering=6;two_way_merged=0;seq_IDs_in_cluster=744704-1_1,744703-1_1,744702-1_1,744701-1_1,98703-1_7,744705-1_1;
1078302-1_1	TGGAAATGAGGATCCACAGCACTGGGCACTGAGGGGGAAACAAATTTAAGCTTTCCCCTAGGTTCC	-20.2	snR76_UnsplicedGene_snR76_snoRNA	23	67	YPL126W_UnsplicedGene_NAN1_mRNA	745	769	count_total=3;count_last_clustering=3;two_way_merged=0;seq_IDs_in_cluster=1078302-1_1,1078303-1_1,235085-1_7;
1417571-1_1	CCCTGATGATAATGGTGTCTCTTCTGTCCTCGTCCGATTCGACCATTCGGGGCGTGAGGAAAGGATAAAAGAC	-20.1	snR190_UnsplicedGene_snR190_snoRNA	23	68	YKR086W_UnsplicedGene_PRP16_mRNA	30	59	count_total=2;count_last_clustering=2;two_way_merged=0;seq_IDs_in_cluster=1417571-1_1,455402-1_3;
2197183-1_1	GGAAATGAGGATCCACAGCACTGGGCACTGAGGGGGAAAAACACAAGCCTTCCCTTCCAGATCCTAAGGTGCCAACC	-20.8	snR76_UnsplicedGene_snR76_snoRNA	24	64	YPL034W_UnsplicedGene_YPL034W_mRNA	541	578	count_total=2;count_last_clustering=2;two_way_merged=0;seq_IDs_in_cluster=2197183-1_1,1149496-1_2;
186664-1_6	GGAAATGAGGATCCACAGCACTGGGCACTGAGGGGGAAACACACTTATTGCCCCCCATGTCAGTGAATATCCCGC	-19.2	snR76_UnsplicedGene_snR76_snoRNA	24	64	YLR176C_UnsplicedGene_RFX1_mRNA	261	298	count_total=2;count_last_clustering=2;two_way_merged=0;seq_IDs_in_cluster=186664-1_6,639626-1_1;
1252818-1_1	GGAAATGAGGATCCACAGCACTGGGCACTGAGGGGGAAACAAAAGAGGTGGTAACGAAGCCATCAAAATTAACCCCCCAACCGGTTCGG	-17.1	snR76_UnsplicedGene_snR76_snoRNA	24	66	YDR033W_UnsplicedGene_MRH1_mRNA	357	405	count_total=2;count_last_clustering=2;two_way_merged=0;seq_IDs_in_cluster=1252818-1_1,1252819-1_1;
113559-1_5	GGAAATGAGGATCCACAGCACTGGGCACTGAGGGGGAAACAAAATGTCCCCAGTCGGTAACCCAGAAGGTCCAGAAAAGCCAAAC	-24.53	snR76_UnsplicedGene_snR76_snoRNA	24	66	YKL060C_UnsplicedGene_FBA1_mRNA	977	1019	count_total=7;count_last_clustering=7;two_way_merged=0;seq_IDs_in_cluster=113559-1_5,654231-1_1,654555-1_1,654556-1_1,654752-1_1,735406-1_1,546479-2_2;
2126223-1_1	GAAATGAGGATCCACAGCACTGGGAACTGAGGGGGAAACAGCTCCTCGTGTCCGTAAAAACAAATTG	-18	snR76_UnsplicedGene_snR76_snoRNA	25	64	YMR049C_UnsplicedGene_ERB1_mRNA	1229	1256	count_total=2;count_last_clustering=2;two_way_merged=0;seq_IDs_in_cluster=2126223-1_1,645166-1_4;
1759627-1_1	TGATGATACTGCCGATTCTGGCATTCCACGCCAGAATTGTCAGAGTCAGGTCC	-22.2	snR39B_UnsplicedGene_snR39B_snoRNA	27	54	YGL189C_UnsplicedGene_RPS26A_mRNA	356	382	count_total=2;count_last_clustering=2;two_way_merged=0;seq_IDs_in_cluster=1759627-1_1,1759626-1_1;
610076-1_2	AATGAGGATCCACAGCACTGGGCACTGAGGGGGAAACAAATATCCTTTCAAAATTGGTGCCAGTGCTTT	-19.4	snR76_UnsplicedGene_snR76_snoRNA	27	78	YMR241W_UnsplicedGene_YHM2_mRNA	875	894	count_total=2;count_last_clustering=2;two_way_merged=0;seq_IDs_in_cluster=610076-1_2,951403-1_1;
223656-1_2	GATGATAACCTTCTCAGCTCGAAAGAAAGGCTGAGAAGGCTGAAATC	-18.7	snR71_UnsplicedGene_snR71_snoRNA	28	47	YPL090C_UnsplicedGene_RPS6A_mRNA	1125	1151	count_total=2;count_last_clustering=2;two_way_merged=0;seq_IDs_in_cluster=223656-1_2,688583-1_1;
689032-1_1	GATAATGGTGTCTCTTCTTTCCTCAATTGGAAAGAAGAGTAGCTGCCTTGGAAGAAC	-19.9	snR190_UnsplicedGene_snR190_snoRNA	30	54	YNL079C_UnsplicedGene_TPM1_mRNA	722	760	count_total=2;count_last_clustering=2;two_way_merged=0;seq_IDs_in_cluster=689032-1_1,1312616-1_1;
383985-1_3	AAGTTGGATACTCTCGACGAACCCAGTGCACATTTAGCACTGGGCACTGAGGGGGAAAC	-18.65	YAR027W_UnsplicedGene_UIP3_mRNA	3	66	snR76_UnsplicedGene_snR76_snoRNA	40	63	count_total=4;count_last_clustering=4;two_way_merged=1;seq_IDs_in_cluster=383985-1_3,646268-1_1,657000-1_1,657001-1_1;
1622504-1_1	TTTGTTGTCGACCGGGCGGACATATTTTAAATTGTCTGCCAAGGGTCAACAAGAAGCCGCTAG	-22.66	snR70_UnsplicedGene_snR70_snoRNA	24	58	YKL152C_UnsplicedGene_GPM1_mRNA	143	179	count_total=5;count_last_clustering=5;two_way_merged=1;seq_IDs_in_cluster=1622504-1_1,1783786-1_1,1731224-1_1,1840632-1_1,729137-1_2;
788147-1_2	AAAGACTGGTTCCTTAACATTCGCAGTTTCCACGGTATGTGGAGACTGCGAAAT	-22.5	snR128_UnsplicedGene_snR128_snoRNA	32	89	YOR153W_UnsplicedGene_PDR5_mRNA	1727	1745	count_total=2;count_last_clustering=2;two_way_merged=0;seq_IDs_in_cluster=788147-1_2,1420962-1_1;
1518554-1_1	TTGTTGTCGACCGGGCGGACATTCGTCAAGTTGGTCACCTGGTACGACAACG	-23.7	snR70_UnsplicedGene_snR70_snoRNA	33	54	YGR192C_UnsplicedGene_TDH3_mRNA	1001	1031	count_total=3;count_last_clustering=3;two_way_merged=0;seq_IDs_in_cluster=1518554-1_1,1518555-1_1,295827-1_5;
330963-1_4	AATGGTGTCTCTTCTTTCCTCGTCCGATTCAAATGGACGAGAAAGGAGCCAAAC	-19.1	snR190_UnsplicedGene_snR190_snoRNA	33	62	YDL036C_UnsplicedGene_PUS9_mRNA	910	935	count_total=2;count_last_clustering=2;two_way_merged=0;seq_IDs_in_cluster=330963-1_4,958653-1_1;
341205-1_1	AATGGTGTCTCTTCTTTCCTCGTCCGATTCGACCATGACGACAAAGTGGATCGGCGGATTGGAAAGCACAGCGTGGGGAGGATGGTAAATT	-23	snR190_UnsplicedGene_snR190_snoRNA	33	76	YPL096W_UnsplicedGene_PNG1_mRNA	1060	1107	count_total=2;count_last_clustering=2;two_way_merged=0;seq_IDs_in_cluster=341205-1_1,341206-1_1;
1164566-1_1	ATCCACAGCACTGGGCACTGAGGGGGAAACATTGCCGCTTCAGGTGTTCCAGTTTTTGC	-16.1	snR76_UnsplicedGene_snR76_snoRNA	34	64	YER043C_UnsplicedGene_SAH1_mRNA	356	384	count_total=2;count_last_clustering=2;two_way_merged=0;seq_IDs_in_cluster=1164566-1_1,1164567-1_1;
315360-2_4	ATGGTGTCTCTTCTTTCCTCGTCCGATTCGACCGGCAGACGAGGGAATTTTCACACCAGG	-20.7	snR190_UnsplicedGene_snR190_snoRNA	34	66	YLR248W_UnsplicedGene_RCK2_mRNA	1754	1780	count_total=1;count_last_clustering=1;two_way_merged=0;seq_IDs_in_cluster=315360-2_4;
1325219-1_1	AACATATTTGCTACTTCAGATGGAACTTTGAGTTCCGAATGAGACATACCAATTATCACCAAGATCTCTGATGAAAGTGCAGATCTTGGTGG	-16.36	snR24_UnsplicedGene_snR24_snoRNA	35	109	YLR024C_UnsplicedGene_UBR2_mRNA	5797	5815	count_total=24;count_last_clustering=24;two_way_merged=1;seq_IDs_in_cluster=1325219-1_1,1066290-1_1,334085-1_4,1108081-1_1,1829105-1_1,1073295-1_2,1216893-1_1,1008887-1_1,392316-1_1,1008857-1_1,970272-1_1,466596-1_1,1699607-1_1,651146-1_2,536457-1_1,536430-1_1,106374-1_5,1245211-1_1,446671-1_3,536441-1_1,1711822-1_1,1181262-1_1,1181269-1_1,1649034-1_1;
152292-1_4	CCACAGCACTGGGCACTATCTCCGGTGCTGCTGGTGGT	-18.3	snR76_UnsplicedGene_snR76_snoRNA	36	52	YOL086C_UnsplicedGene_ADH1_mRNA	568	590	count_total=2;count_last_clustering=2;two_way_merged=0;seq_IDs_in_cluster=152292-1_4,606455-1_1;
1517225-1_1	TTGTCGACCGGGCGGACAAGACCGCCCGTGGTAAGGCTGCCTTGGAAAGTTT	-17.7	snR70_UnsplicedGene_snR70_snoRNA	36	53	YNL069C_UnsplicedGene_RPL16B_mRNA	760	796	count_total=3;count_last_clustering=3;two_way_merged=0;seq_IDs_in_cluster=1517225-1_1,1517226-1_1,503291-1_2;
575257-1_1	GGTGTCTCTTCCTTCCTCGTCCGATTAGAGGATGAGGAAGACAGGACGCAGGACCGTGC	-23.8	snR190_UnsplicedGene_snR190_snoRNA	36	61	YKR025W_UnsplicedGene_RPC37_mRNA	74	106	count_total=2;count_last_clustering=2;two_way_merged=0;seq_IDs_in_cluster=575257-1_1,575258-1_1;
429664-1_1	GGTGTCTCTTCTTTCCTCGTCCGATTAGACTCGGACGAGGAGAGGATAGGCCAAGTT	-27.45	snR190_UnsplicedGene_snR190_snoRNA	36	67	YKL160W_UnsplicedGene_ELF1_mRNA	435	466	count_total=2;count_last_clustering=2;two_way_merged=0;seq_IDs_in_cluster=429664-1_1,744399-1_1;
2264656-1_1	GGTGTCTCTTCTTTCCTCGTCCGATTCAATTCGATATGCTTTAGAGACAGAGAGGGCTCACC	-14.2	snR190_UnsplicedGene_snR190_snoRNA	36	62	YDR295C_UnsplicedGene_HDA2_mRNA	633	667	count_total=2;count_last_clustering=2;two_way_merged=0;seq_IDs_in_cluster=2264656-1_1,2264657-1_1;
1783862-1_1	TGTCGACCGGGCGGACATGTGCCTGCCCGGCTATTGCGATTCTGGGGCC	-18.1	snR70_UnsplicedGene_snR70_snoRNA	37	54	YHL006C_UnsplicedGene_SHU1_mRNA	409	439	count_total=2;count_last_clustering=2;two_way_merged=0;seq_IDs_in_cluster=1783862-1_1,721596-1_2;
503163-2_2	ACAGCAGGAATCGTACACATAGCGGTTCCTGCGCAACCC	-18.7	YDL082W_UnsplicedGene_RPL13A_mRNA	37	58	snR45_UnsplicedGene_snR45_snoRNA	106	133	count_total=2;count_last_clustering=2;two_way_merged=0;seq_IDs_in_cluster=503163-2_2,633499-1_2;
1111208-1_1	CACAGCACTGGGCACTGAGGTGGAAACTCTCCAACTTCCTTCCCTGTCCAGTCTTTGATTCCAAA	-18.97	snR76_UnsplicedGene_snR76_snoRNA	37	63	YJR139C_UnsplicedGene_HOM6_mRNA	808	845	count_total=4;count_last_clustering=4;two_way_merged=0;seq_IDs_in_cluster=1111208-1_1,1111363-1_1,163086-1_11,1112532-1_1;
580640-1_1	GTCTCTTCTTTCCTCGTCCGATTCGACGACGACGAAGATGAGGAAGAAGAG	-20.05	snR190_UnsplicedGene_snR190_snoRNA	39	65	YFR033C_UnsplicedGene_QCR6_mRNA	302	328	count_total=2;count_last_clustering=2;two_way_merged=0;seq_IDs_in_cluster=580640-1_1,1553962-1_1;
129012-2_4	TCTCTTCTTTCCTCGTCCGATTAGAGGACGAGGGAAGCAGCAGTGGAGGAAAT	-21.25	snR190_UnsplicedGene_snR190_snoRNA	40	75	YBR290W_UnsplicedGene_BSD2_mRNA	185	224	count_total=2;count_last_clustering=2;two_way_merged=0;seq_IDs_in_cluster=129012-2_4,2459102-1_1;
1447007-1_1	ATTAATCATATACCAATTGTTCCGACTGAATAAGAGCAGCAGACGGATTGATTGGTGAT	-23.2	snR41_UnsplicedGene_snR41_snoRNA	40	71	YLR347C_UnsplicedGene_KAP95_mRNA	2556	2583	count_total=2;count_last_clustering=2;two_way_merged=0;seq_IDs_in_cluster=1447007-1_1,1447008-1_1;
810177-1_2	AACAACAACAACATGAATTTCTTCGTCCGAATCCTTTAAGGAAAAGGAGGACGAAGAAAAT	-21.5	snR47_UnsplicedGene_snR47_snoRNA	40	77	YOR195W_UnsplicedGene_SLK19_mRNA	819	851	count_total=2;count_last_clustering=2;two_way_merged=0;seq_IDs_in_cluster=810177-1_2,2179147-1_1;
535021-2_2	ATTCTGGCATTCCAAAAAGTACTTTGGGATGCCCGT	-15.6	snR39B_UnsplicedGene_snR39B_snoRNA	41	60	YMR211W_UnsplicedGene_DML1_mRNA	199	215	count_total=1;count_last_clustering=1;two_way_merged=0;seq_IDs_in_cluster=535021-2_2;
2382831-1_1	TCTACTGCGTTATCGTATTGACGGGGGCTGTTTATAATGTCCCCAGTCGGTAACCCAGAAGGTCCAGAAAAGCC	-17.57	snR68_UnsplicedGene_snR68_snoRNA	42	73	YKL060C_UnsplicedGene_FBA1_mRNA	975	1015	count_total=3;count_last_clustering=3;two_way_merged=0;seq_IDs_in_cluster=2382831-1_1,1022000-1_1,259977-1_1;
1791057-1_1	TTAACACAGACCTGTACTGAACTTTTCGAAGTTTTAAGAGGAAAACTCCAGGGCTGTGT	-18	snR56_UnsplicedGene_snR56_snoRNA	42	76	YLR215C_UnsplicedGene_CDC123_mRNA	231	254	count_total=4;count_last_clustering=4;two_way_merged=0;seq_IDs_in_cluster=1791057-1_1,1791058-1_1,1791195-1_1,352970-1_4;
317860-2_4	CTGCTACTTCAGATGGAACTTTATGTCTGAAGTAGCGG	-19.3	snR24_UnsplicedGene_snR24_snoRNA	43	63	YNL149C_UnsplicedGene_PGA2_mRNA	42	57	count_total=1;count_last_clustering=1;two_way_merged=0;seq_IDs_in_cluster=317860-2_4;
1484772-1_1	CTTCTTTCCTCGTCCGATTCGAAACAAAGTGAGAACTCTGTGAAGGACGGGGAAGAGGAAGAGGATGAAGAAGAT	-20.27	snR190_UnsplicedGene_snR190_snoRNA	43	64	YLR025W_UnsplicedGene_SNF7_mRNA	698	751	count_total=4;count_last_clustering=4;two_way_merged=0;seq_IDs_in_cluster=1484772-1_1,1484826-1_1,727302-1_2,348319-1_2;
1740522-1_1	ACCTATATGTTTTTTCTGGCATCTCTATTCAGAGGTGCCAGGAAGAAC	-23.05	snR48_UnsplicedGene_snR48_snoRNA	43	80	YPR082C_UnsplicedGene_DIB1_mRNA	393	422	count_total=2;count_last_clustering=2;two_way_merged=0;seq_IDs_in_cluster=1740522-1_1,1048768-1_1;
587071-1_2	ACTGCGTTATCGTATTGACGGGGGCTGTTTATCTCCCCGTCAT	-15.7	snR68_UnsplicedGene_snR68_snoRNA	43	73	YKL180W_UnsplicedGene_RPL17A_mRNA	995	1010	count_total=2;count_last_clustering=2;two_way_merged=0;seq_IDs_in_cluster=587071-1_2,2279143-1_1;
1027626-1_2	ACCTATACGTTTTTTCTGGCATCTCTAATGTAATTGAGATGCCAGACAAATACGAACTCGGCCCTG	-20.5	snR48_UnsplicedGene_snR48_snoRNA	43	73	YDR452W_UnsplicedGene_PPN1_mRNA	1855	1889	count_total=2;count_last_clustering=2;two_way_merged=0;seq_IDs_in_cluster=1027626-1_2,1577457-1_1;
925465-1_1	AATATATATTCACACACGCAAATATGTCCGCCTCAGCTCAACATGATGATTTGTTGTGACCGGGCGGACATATT	-24.7	YDR233C_UnsplicedGene_RTN1_mRNA	43	87	snR70_UnsplicedGene_snR70_snoRNA	20	67	count_total=2;count_last_clustering=2;two_way_merged=0;seq_IDs_in_cluster=925465-1_1,1760474-1_1;
1761679-1_1	TGCACCAGTCTGAACATGGATGCCACAAGTACTCAGGTGTCCTAATGGCTGGTGCAATTGAAAACGCTCGT	-19.42	snR40_UnsplicedGene_snR40_snoRNA	21	86	YDL185W_UnsplicedGene_VMA1_mRNA	107	134	count_total=5;count_last_clustering=5;two_way_merged=1;seq_IDs_in_cluster=1761679-1_1,1761705-1_1,627647-1_1,412325-2_2,627649-1_1;
1473799-1_1	CTGGGCACTGAGGGGGAAACCACCTGGTGCCCATTG	-18.55	snR76_UnsplicedGene_snR76_snoRNA	38	65	YLR110C_UnsplicedGene_CCW12_mRNA	254	298	count_total=11;count_last_clustering=11;two_way_merged=1;seq_IDs_in_cluster=1473799-1_1,681972-1_2,830937-1_3,1778047-1_1,1017583-1_1,105671-1_14,138476-1_11,994535-1_1,1010052-1_1,1217675-1_1,253133-1_2;
1473787-1_1	CTGGGCACTGAGGGGGAAACATATGGTCCCTTGAGTGCCTC	-20.87	snR76_UnsplicedGene_snR76_snoRNA	44	64	YJL133C-A_UnsplicedGene_YJL133C-A_mRNA	200	225	count_total=3;count_last_clustering=3;two_way_merged=0;seq_IDs_in_cluster=1473787-1_1,681976-1_2,608164-1_1;
1338496-1_1	CTGGGCACTGAGGGGGAAACACAAGACCCATCAACGATGATCCCGAAG	-12	snR76_UnsplicedGene_snR76_snoRNA	44	64	YGL037C_UnsplicedGene_PNC1_mRNA	673	702	count_total=2;count_last_clustering=2;two_way_merged=0;seq_IDs_in_cluster=1338496-1_1,416529-1_4;
1546415-1_1	GCACCAGTCTGAACATGGATGCCACCTTGCTCCATGTTCAGTGGGGCCATT	-26.3	snR40_UnsplicedGene_snR40_snoRNA	44	68	YLR348C_UnsplicedGene_DIC1_mRNA	327	354	count_total=2;count_last_clustering=2;two_way_merged=0;seq_IDs_in_cluster=1546415-1_1,692879-1_2;
1965763-1_1	ATTCAGTTCTGCTTCTGAACCAAAATAAGTGGTTCAGAGCAGCGGC	-18.3	snR61_UnsplicedGene_snR61_snoRNA	44	71	YBR001C_UnsplicedGene_NTH2_mRNA	211	230	count_total=2;count_last_clustering=2;two_way_merged=0;seq_IDs_in_cluster=1965763-1_1,1325099-1_1;
1473743-1_1	CTGGGCACTGAGGGGGAAACAAATATCCTTTCCATTGCTCCTCCTCAAGATGCCACTGAAGAATC	-20.3	snR76_UnsplicedGene_snR76_snoRNA	44	75	YOR230W_UnsplicedGene_WTM1_mRNA	1244	1277	count_total=2;count_last_clustering=2;two_way_merged=0;seq_IDs_in_cluster=1473743-1_1,720742-1_2;
151022-1_4	GTCTCTCTTTCCTCGTCCGATTCATTTGCCGGGCGAGGAAAC	-19.3	snR190_UnsplicedGene_snR190_snoRNA	45	62	YDR353W_UnsplicedGene_TRR1_mRNA	441	460	count_total=2;count_last_clustering=2;two_way_merged=0;seq_IDs_in_cluster=151022-1_4,580515-1_1;
463463-1_1	TGGGCACTGAGGGGGAAACCAACCTTTTGTGCCCTTTAGTGAAGATAAGAT	-19	snR76_UnsplicedGene_snR76_snoRNA	45	63	YPL053C_UnsplicedGene_KTR6_mRNA	32	64	count_total=2;count_last_clustering=2;two_way_merged=0;seq_IDs_in_cluster=463463-1_1,463464-1_1;
2432065-1_1	TTAACATTCGCAGTTTCCACGGCATGGCCGTGGAACTGT	-16.65	snR128_UnsplicedGene_snR128_snoRNA	45	68	YAL022C_UnsplicedGene_FUN26_mRNA	302	318	count_total=2;count_last_clustering=2;two_way_merged=0;seq_IDs_in_cluster=2432065-1_1,861706-1_3;
1257874-1_1	ATCCTCACTAACAATGGCTGAAGGTGTTTTCCAAGTTTCAGCCTTGTATGAGGG	-21.1	YNL209W_UnsplicedGene_SSB2_mRNA	45	79	snR41_UnsplicedGene_snR41_snoRNA	107	128	count_total=2;count_last_clustering=2;two_way_merged=0;seq_IDs_in_cluster=1257874-1_1,447261-1_3;
1150535-1_2	GGGCACTGAGGGGGAAACCCTTTGCCCTCCTTGGTGTTTGGTTCAAATAAGT	-19.3	snR76_UnsplicedGene_snR76_snoRNA	46	64	YKR010C_UnsplicedGene_TOF2_mRNA	89	124	count_total=2;count_last_clustering=2;two_way_merged=0;seq_IDs_in_cluster=1150535-1_2,2582819-1_1;
267235-1_6	GGGCACTGAGGGGGAAACATGAGGCATATCCTATCGGAAAACAATACCCCCCAGTGGCAAGAGTCAATGAA	-17	snR76_UnsplicedGene_snR76_snoRNA	46	64	YIL140W_UnsplicedGene_AXL2_mRNA	74	126	count_total=2;count_last_clustering=2;two_way_merged=0;seq_IDs_in_cluster=267235-1_6,476301-1_2;
46348-2_24	GGGCACTGAGGGGGAAACATTCTCCCCCCTGGTTTGAT	-14.5	snR76_UnsplicedGene_snR76_snoRNA	46	64	YJR157W_UnsplicedGene_YJR157W_mRNA	188	207	count_total=1;count_last_clustering=1;two_way_merged=0;seq_IDs_in_cluster=46348-2_24;
238474-1_4	GGGCACTGAGGGGGAAACATCCTCTTCAGTGCAGATGTTTAAGCCCTCAGAGTTCTCTC	-22.7	snR76_UnsplicedGene_snR76_snoRNA	46	64	YOR297C_UnsplicedGene_TIM18_mRNA	220	261	count_total=3;count_last_clustering=3;two_way_merged=0;seq_IDs_in_cluster=238474-1_4,656998-1_1,656999-1_1;
783856-1_1	ACCGGGCACTGAGGGGGAAACAATGACCGTGGCTGTAAGGCCAAATATGTGGATTTGAGCCACATTGTTCCCTCTGATTTCAGAGCCAG	-22.7	snR76_UnsplicedGene_snR76_snoRNA	46	65	YER052C_UnsplicedGene_HOM3_mRNA	611	678	count_total=2;count_last_clustering=2;two_way_merged=0;seq_IDs_in_cluster=783856-1_1,783857-1_1;
887984-1_1	AACAACATGAATTTCTTCGTCCGAATCCAAGGACGAAGAAATTAAAGCT	-19	snR47_UnsplicedGene_snR47_snoRNA	46	77	YDR171W_UnsplicedGene_HSP42_mRNA	1017	1045	count_total=4;count_last_clustering=4;two_way_merged=0;seq_IDs_in_cluster=887984-1_1,898269-1_1,1405755-1_1,1405762-1_1;
1143059-1_2	GCGTTATCGTATTGACGGGGGCTGTTTAAAGGTTCCCGTCAATGTCGTGTCTGC	-21.8	snR68_UnsplicedGene_snR68_snoRNA	46	74	YDL061C_UnsplicedGene_RPS29B_mRNA	524	560	count_total=2;count_last_clustering=2;two_way_merged=0;seq_IDs_in_cluster=1143059-1_2,1658385-1_1;
1370501-1_1	AACAACATGAATTTCTTCGTCCGAATCCTTTTTGGGTTTGGACGAAAC	-19	snR47_UnsplicedGene_snR47_snoRNA	46	77	YPL131W_UnsplicedGene_RPL5_mRNA	379	404	count_total=3;count_last_clustering=3;two_way_merged=0;seq_IDs_in_cluster=1370501-1_1,432233-2_3,262822-1_1;
1370469-1_1	AACAACATGAATTTCTTCGTCCGAATCCTTTAATATGGAAGCGGACGAGGAAT	-20.38	snR47_UnsplicedGene_snR47_snoRNA	46	77	YJR015W_UnsplicedGene_YJR015W_mRNA	65	90	count_total=4;count_last_clustering=4;two_way_merged=0;seq_IDs_in_cluster=1370469-1_1,1326345-1_1,228323-1_6,963839-1_1;
1370527-1_1	AACAACATGAATTTTTCGTCCGAATCCTTTATACGAAGGATTTGGACGAAATAGTT	-23.7	snR47_UnsplicedGene_snR47_snoRNA	46	79	YDL167C_UnsplicedGene_NRP1_mRNA	516	541	count_total=2;count_last_clustering=2;two_way_merged=0;seq_IDs_in_cluster=1370527-1_1,1551018-1_1;
1354980-1_1	ATATACCAATTGTTCCGACTGAATAAAGAGTAGGTGGGACATTGGTATGAC	-18.3	snR41_UnsplicedGene_snR41_snoRNA	47	71	YDR466W_UnsplicedGene_PKH3_mRNA	68	97	count_total=2;count_last_clustering=2;two_way_merged=0;seq_IDs_in_cluster=1354980-1_1,425543-1_1;
851626-1_1	AACATTCGCAGTTTCCACGGTAGGAGTACGCTTTCGTCTCCACCGGA	-12.5	snR128_UnsplicedGene_snR128_snoRNA	47	79	YDR032C_UnsplicedGene_PST2_mRNA	462	477	count_total=2;count_last_clustering=2;two_way_merged=0;seq_IDs_in_cluster=851626-1_1,852021-1_1;
1946349-1_1	ATGTTTTTTCTGGCATCTCTATTTGGGAGCCAGAGAATGGAGAAACATGT	-17.2	snR48_UnsplicedGene_snR48_snoRNA	49	69	YAL007C_UnsplicedGene_ERP2_mRNA	587	618	count_total=2;count_last_clustering=2;two_way_merged=0;seq_IDs_in_cluster=1946349-1_1,265215-1_9;
392361-1_1	AACATGAAGTTCTTCGTCCGAATAAGAGCTCGGACGAAGGT	-17.5	snR47_UnsplicedGene_snR47_snoRNA	49	71	YIL026C_UnsplicedGene_IRR1_mRNA	42	59	count_total=2;count_last_clustering=2;two_way_merged=0;seq_IDs_in_cluster=392361-1_1,392386-1_1;
2580777-1_1	GGGAAAAAGCGGAACAATTGGGCCTTACAATGACATACCAATTGTTCCGACTGAATAGTGGTTT	-19.3	YIL128W_UnsplicedGene_MET18_mRNA	49	83	snR41_UnsplicedGene_snR41_snoRNA	47	78	count_total=3;count_last_clustering=3;two_way_merged=0;seq_IDs_in_cluster=2580777-1_1,1238525-1_1,893815-1_1;
1463902-1_1	ATTCGCAGTTTCCACGGTAAGGCGTGGGAACTGCACAAAGAT	-20.6	snR128_UnsplicedGene_snR128_snoRNA	50	87	YOR027W_UnsplicedGene_STI1_mRNA	926	949	count_total=6;count_last_clustering=6;two_way_merged=1;seq_IDs_in_cluster=1463902-1_1,1463912-1_1,1819233-1_1,1725138-1_1,1147989-1_2,2188881-1_1;
205384-2_11	GCTATCGTATTGACGGGGGCTGTTTAACTTCAAACGCCAGCCTTCCGTCACTTGCCT	-18.7	snR68_UnsplicedGene_snR68_snoRNA	50	74	YLR247C_UnsplicedGene_IRC20_mRNA	4288	4320	count_total=2;count_last_clustering=2;two_way_merged=0;seq_IDs_in_cluster=205384-2_11,2189858-1_1;
272868-1_1	ATTCGCAGTTTCCACGGTAGGAGTACGCATTACCGAAGCCGTGGAAATTGAAAAGGAAT	-21.9	snR128_UnsplicedGene_snR128_snoRNA	50	77	YGR180C_UnsplicedGene_RNR4_mRNA	959	997	count_total=2;count_last_clustering=2;two_way_merged=0;seq_IDs_in_cluster=272868-1_1,714576-1_2;
1972182-1_1	ATTCGCAGTTTCCACGGTAGGAGTACGCTTACGAACCCAGACCAGCAGCCTGAAATGAACCCCGTGGAAACAAGGTCC	-18.6	snR128_UnsplicedGene_snR128_snoRNA	50	88	YPL256C_UnsplicedGene_CLN2_mRNA	561	600	count_total=2;count_last_clustering=2;two_way_merged=0;seq_IDs_in_cluster=1972182-1_1,1972467-1_1;
1491473-1_1	TTCGCAGTTTCCACGGTAGGAGTACGCAACGGTGGCCGTGGAAACAGTTGCAGAGGAGATG	-21.6	snR128_UnsplicedGene_snR128_snoRNA	51	77	YAL064W-B_UnsplicedGene_YAL064W-B_mRNA	330	363	count_total=2;count_last_clustering=2;two_way_merged=0;seq_IDs_in_cluster=1491473-1_1,501953-1_2;
1039341-1_2	ATGAATTTCTTCGTCCGAATCTTTTTTGCGGACGAAGGAAGGAAAC	-17.9	snR47_UnsplicedGene_snR47_snoRNA	52	78	YLR177W_UnsplicedGene_YLR177W_mRNA	956	992	count_total=2;count_last_clustering=2;two_way_merged=0;seq_IDs_in_cluster=1039341-1_2,395093-1_3;
1405797-1_1	ATGAATTTCTTCGTCCGAATCCTTTATAGGTAAAAATGGAATAAAGGATTGGGACGAAGTT	-23.8	snR47_UnsplicedGene_snR47_snoRNA	52	90	YJR052W_UnsplicedGene_RAD7_mRNA	13	51	count_total=3;count_last_clustering=3;two_way_merged=0;seq_IDs_in_cluster=1405797-1_1,2179283-1_1,2179270-1_1;
262805-1_2	CTCTGATACAAAATCGAAAGATTTTAGGATTAGAAAAACTTATGTTGCCTTCCTTCTGAAAACTGGAAGGAAGGGATCATTAAGGCAGAAG	-16.85	snR52_UnsplicedGene_snR52_snoRNA	52	112	YDR354W_UnsplicedGene_TRP4_mRNA	1153	1190	count_total=2;count_last_clustering=2;two_way_merged=0;seq_IDs_in_cluster=262805-1_2,1319131-1_1;
242907-1_2	AACCTCAGACATCACTGTTGAAGTCTAGAGACCTTCCTAGGATGTCTGAGTGAA	-18.6	YGR285C_UnsplicedGene_ZUO1_mRNA	53	77	snR128_UnsplicedGene_snR128_snoRNA	119	146	count_total=2;count_last_clustering=2;two_way_merged=0;seq_IDs_in_cluster=242907-1_2,329639-1_1;
2394513-1_1	TGAATTTCTTCGTCCGAATCCTTTAAACGAGAGGAGGAGGGCGAAGATTTTGAT	-23.13	snR47_UnsplicedGene_snR47_snoRNA	53	77	YLL021W_UnsplicedGene_SPA2_mRNA	3534	3563	count_total=3;count_last_clustering=3;two_way_merged=0;seq_IDs_in_cluster=2394513-1_1,2394514-1_1,2470000-1_1;
2140301-1_1	ATCCCTGTCTGAATGGGAAATAATTTTACGCATTCAGACAGCCGGGAGGT	-21.3	snR38_UnsplicedGene_snR38_snoRNA	54	77	YPR008W_UnsplicedGene_HAA1_mRNA	1	26	count_total=2;count_last_clustering=2;two_way_merged=0;seq_IDs_in_cluster=2140301-1_1,2140373-1_1;
1512050-1_1	TATGATGGGAAGTAAGACCCCCGATATTTTGGGGTCTACTGGTCCGTTGTTTTTAAGTGTTATTCGGAAGC	-21.1	snR18_UnsplicedGene_snR18_snoRNA	54	80	YPL057C_UnsplicedGene_SUR1_mRNA	814	860	count_total=3;count_last_clustering=3;two_way_merged=0;seq_IDs_in_cluster=1512050-1_1,1512051-1_1,1512060-1_1;
1301474-1_1	ATGGAACTTTGAGTTCCGAATGAGACATACCAATTATCACCAAGATCTCTGATACAAGATCGGTGGTATTGGTA	-16.9	snR24_UnsplicedGene_snR24_snoRNA	54	106	YBR118W_UnsplicedGene_TEF2_mRNA	859	881	count_total=2;count_last_clustering=2;two_way_merged=0;seq_IDs_in_cluster=1301474-1_1,707914-1_2;
230088-1_6	TGGAACTTTGAGTTCCGAATGAGACATACCAATTATCACCAAGATCTCTGATGAAAAAGATCTTGGTGGTAGT	-14.8	snR24_UnsplicedGene_snR24_snoRNA	55	111	YER093C_UnsplicedGene_TSC11_mRNA	912	928	count_total=4;count_last_clustering=4;two_way_merged=0;seq_IDs_in_cluster=230088-1_6,1129153-1_2,1012194-1_2,970173-1_1;
265895-1_2	AGTTTCCACGGTAGGAGTACGATGTACTCCAACCGGTGGTAAGGCCAAATTATCTGAAGGT	-19.95	snR128_UnsplicedGene_snR128_snoRNA	56	85	YHR021C_UnsplicedGene_RPS27B_mRNA	811	858	count_total=2;count_last_clustering=2;two_way_merged=0;seq_IDs_in_cluster=265895-1_2,1330321-1_1;
409881-1_6	AGTTTCCACGGTAGGAGTACGCTTACGAACCAAGACGCTGAAGGTTGGTTCTACAAGCGTGCTGCCTCCGTTGCT	-22.4	snR128_UnsplicedGene_snR128_snoRNA	56	86	YNL302C_UnsplicedGene_RPS19B_mRNA	844	892	count_total=2;count_last_clustering=2;two_way_merged=0;seq_IDs_in_cluster=409881-1_6,1770415-1_1;
1797954-1_1	TTACTGGCTGAACGAGTATATGTTGATAAATGAAGAATTAGTGTTCGGCCCGAC	-15.95	snR77_UnsplicedGene_snR77_snoRNA	57	84	YHR208W_UnsplicedGene_BAT1_mRNA	171	197	count_total=2;count_last_clustering=2;two_way_merged=0;seq_IDs_in_cluster=1797954-1_1,1797953-1_1;
1161728-1_2	GTTTCCACGGTAGGAGTACGCTTACGAACTTCGCAAGCGGCCTCCACCGAGGAATACAAGGAAAGGCAAAAGGAACT	-24.43	snR128_UnsplicedGene_snR128_snoRNA	57	85	YER103W_UnsplicedGene_SSA4_mRNA	1814	1862	count_total=3;count_last_clustering=3;two_way_merged=0;seq_IDs_in_cluster=1161728-1_2,2317866-1_1,2290476-1_1;
229200-1_6	ATGGGGGCAAAGTGTGTAACAACTTGGTTGATGAGTCCCATAACCTTTGTACCCCAGAGTGAGAAACCGAAATTGAATCT	-14.5	YOL115W_UnsplicedGene_PAP2_mRNA	58	78	snR17a_UnsplicedGene_snR17a_snoRNA	249	309	count_total=2;count_last_clustering=2;two_way_merged=0;seq_IDs_in_cluster=229200-1_6,826869-1_1;
400907-2_3	ATGGGAAGTAAGACCCCCGATATGAGTGACGGTTCATCCTCGTACGGAGGGGTCTTACA	-23.2	snR18_UnsplicedGene_snR18_snoRNA	58	87	YLR410W_UnsplicedGene_VIP1_mRNA	1221	1249	count_total=1;count_last_clustering=1;two_way_merged=0;seq_IDs_in_cluster=400907-2_3;
291566-2_2	TGATATGATTGATAAAAATTTCCTATCCAACATTCATTCAGTTGGATAGGAAATACAAGACAGGTGGCACC	-20.4	snR71_UnsplicedGene_snR71_snoRNA	60	111	YNL179C_UnsplicedGene_YNL179C_mRNA	357	398	count_total=6;count_last_clustering=6;two_way_merged=1;seq_IDs_in_cluster=291566-2_2,695797-1_1,464467-1_2,788529-1_1,1202528-1_1,2062724-1_1;
45937-4_24	CCACGGTAGGAGTACGCAAGTTTTGCCTCCTACCGT	-15.9	snR128_UnsplicedGene_snR128_snoRNA	61	77	YPL122C_UnsplicedGene_TFB2_mRNA	1338	1357	count_total=1;count_last_clustering=1;two_way_merged=0;seq_IDs_in_cluster=45937-4_24;
2455532-1_1	TTCGTCCGAATCCCTTATAGGTGGAAACAAACTTTGACAATAGCTTTTTAAGCAAAAGGCTATTGTCAAGGTTACC	-24.12	snR47_UnsplicedGene_snR47_snoRNA	52	119	YLR249W_UnsplicedGene_YEF3_mRNA	2063	2100	count_total=6;count_last_clustering=6;two_way_merged=1;seq_IDs_in_cluster=2455532-1_1,1296693-1_1,1163702-1_1,1175297-1_2,1396450-1_1,1493120-1_1;
1509418-1_1	GACCATGACGACAAGGGATTTAATGTTCGTCATGGGTGTTAACGAAGAA	-17.03	snR190_UnsplicedGene_snR190_snoRNA	63	84	YGR192C_UnsplicedGene_TDH3_mRNA	463	496	count_total=3;count_last_clustering=3;two_way_merged=0;seq_IDs_in_cluster=1509418-1_1,276809-1_1,60136-1_10;
1041818-1_1	ACGGTAGGGGTACGCTTACGAACCCATCGTTAGTACTCTCGGTGACTACCATCGAGGGGATTTGGGATTCCTACCGCGT	-30	snR128_UnsplicedGene_snR128_snoRNA	63	108	YDR188W_UnsplicedGene_CCT6_mRNA	1554	1587	count_total=2;count_last_clustering=2;two_way_merged=0;seq_IDs_in_cluster=1041818-1_1,435382-1_3;
308013-1_4	AAAGAGAAAGACCGGTGTCATCGTTGGTGAAGATGTCCATCCGGCGATGATTCCTTTGGAAT	-17.9	YKL060C_UnsplicedGene_FBA1_mRNA	65	103	snR55_UnsplicedGene_snR55_snoRNA	58	81	count_total=2;count_last_clustering=2;two_way_merged=0;seq_IDs_in_cluster=308013-1_4,506676-1_1;
1700704-1_1	TATCCTTTCAAATGAGTGACAATGAATTGTTGCCCTCTTTGGAAGGTA	-18.5	snR76_UnsplicedGene_snR76_snoRNA	67	90	YDR382W_UnsplicedGene_RPP2B_mRNA	207	231	count_total=2;count_last_clustering=2;two_way_merged=0;seq_IDs_in_cluster=1700704-1_1,469471-1_3;
46112-2_24	AAAGGGTCGCCGTCTAATCTGGACTGGTGACTC	-15.8	snR70_UnsplicedGene_snR70_snoRNA	68	83	YGL061C_UnsplicedGene_DUO1_mRNA	21	39	count_total=1;count_last_clustering=1;two_way_merged=0;seq_IDs_in_cluster=46112-2_24;
1720019-1_1	AGGAGTACGCTTACGAACCCATCGTTAGTACTCTCGGTGACCGCTCTTAAAATTAGGAGACGGTCATCTGATTG	-17.7	snR128_UnsplicedGene_snR128_snoRNA	68	115	YML072C_UnsplicedGene_TCB3_mRNA	4725	4752	count_total=2;count_last_clustering=2;two_way_merged=0;seq_IDs_in_cluster=1720019-1_1,408053-1_6;
2465014-1_1	TTGCGATGTTGTCAACTTACCATTGACAACGTCGCCGAAGCC	-19.3	snR39B_UnsplicedGene_snR39B_snoRNA	72	95	YPL037C_UnsplicedGene_EGD1_mRNA	272	304	count_total=2;count_last_clustering=2;two_way_merged=0;seq_IDs_in_cluster=2465014-1_1,2465008-1_1;
264443-1_6	CCTTTATAGGTGGAAACAAACTTTGACAATAGCTTTTTAACACTGATAAATGTCAAAGTTTGTTATCACCTGC	-27.8	snR47_UnsplicedGene_snR47_snoRNA	72	120	YGR208W_UnsplicedGene_SER2_mRNA	112	147	count_total=2;count_last_clustering=2;two_way_merged=0;seq_IDs_in_cluster=264443-1_6,2103056-1_1;
1221690-1_1	AAAAGAGCAGGAAGAAGGGGTCAACCCTTTTTCGTCAAGTTCAGCCTT	-12.6	YPR086W_UnsplicedGene_SUA7_mRNA	73	94	snR41_UnsplicedGene_snR41_snoRNA	92	120	count_total=3;count_last_clustering=3;two_way_merged=0;seq_IDs_in_cluster=1221690-1_1,956254-1_2,1221691-1_1;
1489086-1_1	TAAAATAACTCTAGTTATCCGGGCCGTTTTTCAGGCCCCGGGAGCCGAACGCAGGAGCAGCGGACCCATGGATTTCCAGAA	-24.4	snR4_UnsplicedGene_snR4_snoRNA	74	107	YFR017C_UnsplicedGene_IGD1_mRNA	335	384	count_total=2;count_last_clustering=2;two_way_merged=0;seq_IDs_in_cluster=1489086-1_1,424974-1_4;
584293-1_2	AAAATTACCATTCATGCCTTTCTGAAGACGCTTCTCTTGGAAAGGCATGAAAAAAGAATT	-20.9	snR75_UnsplicedGene_snR75_snoRNA	77	103	YMR004W_UnsplicedGene_MVP1_mRNA	954	986	count_total=2;count_last_clustering=2;two_way_merged=0;seq_IDs_in_cluster=584293-1_2,758872-1_1;
1580181-1_1	TTACGAACCCATCGTTAGTACTCTCGGTGACCGCTCTTCTTTAATGAGGTCACCGCATCCATTGGGAAGAG	-17.6	snR128_UnsplicedGene_snR128_snoRNA	78	146	YFR015C_UnsplicedGene_GSY1_mRNA	1255	1296	count_total=2;count_last_clustering=2;two_way_merged=0;seq_IDs_in_cluster=1580181-1_1,1799484-1_1;
1162519-1_2	TAAAGCCCAGTTTTTAGTAGAGCTTAGGGCGCCTTTACTGACTAACCAGGCTCCCTAGTTCTGCGAAACAGGATACGAAAC	-24.8	snR64_UnsplicedGene_snR64_snoRNA	79	122	YGR152C_UnsplicedGene_RSR1_mRNA	734	771	count_total=2;count_last_clustering=2;two_way_merged=0;seq_IDs_in_cluster=1162519-1_2,2321785-1_1;
1495776-1_1	TTCTTCTCGGAGCGATCTGAGGTTTTAATGGAGATAGCGGTTCCTGCTTTTGAATGGGAACCGCTCT	-17.7	snR45_UnsplicedGene_snR45_snoRNA	80	126	YDR138W_UnsplicedGene_HPR1_mRNA	153	172	count_total=2;count_last_clustering=2;two_way_merged=0;seq_IDs_in_cluster=1495776-1_1,295452-1_5;
1309583-1_1	CGAACCCATCGTTAGTACTCTCGGTGACCGCTCTTCTTTAATTGAAAGAGAAAGAGTGGTTAATCGGGTGT	-20.37	snR128_UnsplicedGene_snR128_snoRNA	81	146	YMR251W-A_UnsplicedGene_HOR7_mRNA	228	266	count_total=7;count_last_clustering=7;two_way_merged=1;seq_IDs_in_cluster=1309583-1_1,1794660-1_1,920233-1_1,1469256-1_1,1469264-1_1,1469263-1_1,1469262-1_1;
656143-1_1	ACCATTCATGCCTTTCTGGAGAAACACGAAACGGCATGATGGGCGCGAGGACTT	-16	snR75_UnsplicedGene_snR75_snoRNA	83	103	YFR034C_UnsplicedGene_PHO4_mRNA	131	163	count_total=2;count_last_clustering=2;two_way_merged=0;seq_IDs_in_cluster=656143-1_1,376040-1_3;
111612-1_5	GGGATGAGGAATTCGAAGAAGACGCCGCCCGATAATGGTGTCTCTTCTTTCCTCGTCC	-28.9	YAL035W_UnsplicedGene_FUN12_mRNA	83	112	snR190_UnsplicedGene_snR190_snoRNA	30	57	count_total=2;count_last_clustering=2;two_way_merged=0;seq_IDs_in_cluster=111612-1_5,500493-1_1;
592937-1_1	AACCTTTACAGAACCGCTACACTGATAATTATCCGTACGTTTTGCATTTAGGCGGTTCTGGCAAAGTGAGACAGGCCCCAAGACGGTGC	-18.55	snR50_UnsplicedGene_snR50_snoRNA	84	110	YHR162W_UnsplicedGene_YHR162W_mRNA	453	511	count_total=2;count_last_clustering=2;two_way_merged=0;seq_IDs_in_cluster=592937-1_1,387448-1_1;
1413717-1_1	CCATGGATTACATCATGCATCACCAGCTGATCTGCTGGTGCCGATGTATCCATG	-19.8	snR55_UnsplicedGene_snR55_snoRNA	87	117	YPL240C_UnsplicedGene_HSP82_mRNA	376	400	count_total=2;count_last_clustering=2;two_way_merged=0;seq_IDs_in_cluster=1413717-1_1,1413720-1_1;
1898604-1_1	AGATCTGTTGCTACTAGATTATCTGCCTGCCGTGGGTTAGTTTCCACGGTAGGAGTACGCTTACGAAC	-19.95	YIL094C_UnsplicedGene_LYS12_mRNA	87	126	snR128_UnsplicedGene_snR128_snoRNA	56	85	count_total=2;count_last_clustering=2;two_way_merged=0;seq_IDs_in_cluster=1898604-1_1,645169-1_1;
565066-2_2	TATCACCAAGATCTCTGATGACCGCCAACGATGTTTTGACCATCAGAGAAGTCTTGGGTGAACAAGG	-22	snR24_UnsplicedGene_snR24_snoRNA	85	109	YAL038W_UnsplicedGene_CDC19_mRNA	757	803	count_total=3;count_last_clustering=3;two_way_merged=1;seq_IDs_in_cluster=565066-2_2,982292-1_2,1413157-1_1;
2155638-1_1	ATCGTTAGTACTCTCGGTGACCGCTCTTCTTTAAGAGGAGAAGAGCGGCAATGATGATGGTCTGAT	-27.6	snR128_UnsplicedGene_snR128_snoRNA	88	120	YGL171W_UnsplicedGene_ROK1_mRNA	243	277	count_total=2;count_last_clustering=2;two_way_merged=0;seq_IDs_in_cluster=2155638-1_1,2397588-1_1;
1875880-1_1	ATCGTTAGTACTCTCGGTGACCGCTCTTCTTTATTGAAGGTGGTCCTGAGAGCAATAAAAATTCCGACAGTAAAACTGATATTTATGAAAAC	-22.45	snR128_UnsplicedGene_snR128_snoRNA	88	120	YLR114C_UnsplicedGene_AVL9_mRNA	2220	2280	count_total=2;count_last_clustering=2;two_way_merged=0;seq_IDs_in_cluster=1875880-1_1,930437-1_2;
1873593-1_1	ATCGTTAGTACCCTCGGTGACCGCTCTTCTTTAGAGACCTTCCTAGGAGGAAGGTCTCGTTTGG	-19.7	snR128_UnsplicedGene_snR128_snoRNA	88	135	YJL212C_UnsplicedGene_OPT1_mRNA	250	269	count_total=2;count_last_clustering=2;two_way_merged=0;seq_IDs_in_cluster=1873593-1_1,235328-1_10;
300510-1_3	AACCTTACAGAACCGCTACACTGATAAGTACGATGATGGCGGTTCTGAAAAGGT	-18.7	snR50_UnsplicedGene_snR50_snoRNA	89	110	YOR051C_UnsplicedGene_ETT1_mRNA	1056	1084	count_total=2;count_last_clustering=2;two_way_merged=0;seq_IDs_in_cluster=300510-1_3,735896-1_3;
1479395-1_1	CTTATGTTGCCTTCCTTCTGAAGAAGAAGGAGGGCAAAACTGAGAAAACCGCACCTGTGAT	-21.22	snR52_UnsplicedGene_snR52_snoRNA	90	112	YBR162W-A_UnsplicedGene_YSY6_mRNA	117	169	count_total=6;count_last_clustering=6;two_way_merged=1;seq_IDs_in_cluster=1479395-1_1,2233565-1_1,1319119-1_1,660927-1_2,1185417-1_1,988320-1_2;
622141-1_3	CTTATGTTGCCTTCCTTCTGAAAAGGAAGGAGGGCCCAAC	-18.8	snR52_UnsplicedGene_snR52_snoRNA	90	112	YPR103W_UnsplicedGene_PRE2_mRNA	642	661	count_total=2;count_last_clustering=2;two_way_merged=0;seq_IDs_in_cluster=622141-1_3,2233595-1_1;
1806498-1_1	TTATGTTGCCTTCCTTCCGAAAAGAACAGACAAGAAAATGTCGCAGAAGGATTTGACAACC	-21.7	snR52_UnsplicedGene_snR52_snoRNA	91	112	YOR298C-A_UnsplicedGene_MBF1_mRNA	429	467	count_total=2;count_last_clustering=2;two_way_merged=0;seq_IDs_in_cluster=1806498-1_1,353333-1_4;
1043251-1_1	GTTAGTACTCTCGGTGACCGCTCTTCTTTATGGCTTGGAGAGATGTCATCGAGATTCATGAGAAAAAAAAAAAA	-22.2	snR128_UnsplicedGene_snR128_snoRNA	91	120	YIL009W_UnsplicedGene_FAA3_mRNA	178	211	count_total=2;count_last_clustering=2;two_way_merged=0;seq_IDs_in_cluster=1043251-1_1,514514-1_2;
195292-1_7	GTTAGTACTCTCGGTGACCGCTCTTCTTTAGAGACCTTCCTAGGATGTCTGAACTCCTGGGAAGGTGTCTTAACCGGT	-25.4	snR128_UnsplicedGene_snR128_snoRNA	91	142	YOR375C_UnsplicedGene_GDH1_mRNA	642	669	count_total=2;count_last_clustering=2;two_way_merged=0;seq_IDs_in_cluster=195292-1_7,1189873-1_2;
1953205-1_1	ATTACACCATCTTTCGGGGCTGATATCTATCAGCCTCCGAAGGGAGTTGGATAAATT	-23.4	snR39B_UnsplicedGene_snR39B_snoRNA	92	117	YBL002W_UnsplicedGene_HTB2_mRNA	949	980	count_total=3;count_last_clustering=3;two_way_merged=0;seq_IDs_in_cluster=1953205-1_1,1953206-1_1,655144-1_2;
528715-1_1	ATGTTGATATTTGTATTTCTGATATGTTTCTTAAAGAAAAATGAAAGTCAAAATAACAAAAAGGAAGTACAAAGCGTCTC	-13	snR38_UnsplicedGene_snR38_snoRNA	92	135	YKL081W_UnsplicedGene_TEF4_mRNA	470	505	count_total=5;count_last_clustering=5;two_way_merged=0;seq_IDs_in_cluster=528715-1_1,528716-1_1,112499-1_5,528711-1_1,528717-1_1;
351343-1_1	ATGTTGCCTTCCTTCTGAAAAAGGAAAGCAGCAGGC	-14.36	snR52_UnsplicedGene_snR52_snoRNA	93	112	YOR073W_UnsplicedGene_SGO1_mRNA	95	111	count_total=5;count_last_clustering=5;two_way_merged=0;seq_IDs_in_cluster=351343-1_1,155877-2_2,162582-1_1,572555-1_1,759815-1_1;
300879-1_5	ATGTTGCCTTCCTTCTGAAAAGAGTAGGGGGAAGGTGAGTAAATAT	-18.2	snR52_UnsplicedGene_snR52_snoRNA	93	112	YMR182W-A_UnsplicedGene_YMR182W-A_mRNA	677	702	count_total=3;count_last_clustering=3;two_way_merged=0;seq_IDs_in_cluster=300879-1_5,904481-1_1,904525-1_1;
572266-1_1	ATGTTGCCTTCCCTCTGAAAAAGGATGGCAGCAGG	-16.9	snR52_UnsplicedGene_snR52_snoRNA	93	112	YDR477W_UnsplicedGene_SNF1_mRNA	1284	1300	count_total=3;count_last_clustering=3;two_way_merged=0;seq_IDs_in_cluster=572266-1_1,572622-1_1,904521-1_1;
351266-1_1	ATGTTGCCTTCCCTCTGAAAAAGGAAGGCAGCTGGCGC	-18.6	snR52_UnsplicedGene_snR52_snoRNA	93	112	YPR112C_UnsplicedGene_MRD1_mRNA	1386	1401	count_total=3;count_last_clustering=3;two_way_merged=0;seq_IDs_in_cluster=351266-1_1,572258-1_1,572602-1_1;
572239-1_1	ATGTTGCCTTCCCTCTGAAAAAGAAAGGCAGCAGG	-14.3	snR52_UnsplicedGene_snR52_snoRNA	93	112	YNL172W_UnsplicedGene_APC1_mRNA	4975	4990	count_total=3;count_last_clustering=3;two_way_merged=0;seq_IDs_in_cluster=572239-1_1,572240-1_1,572641-1_1;
979487-1_2	AACCCTTTTTCGTTAAGTTTCAGCCTTGTATGAGGGGTACAAGTACTTCGAAGTTATCTTGGTCGACCCTCAACACAAGGCTATC	-21.42	snR41_UnsplicedGene_snR41_snoRNA	93	130	YLR029C_UnsplicedGene_RPL15A_mRNA	433	496	count_total=6;count_last_clustering=6;two_way_merged=1;seq_IDs_in_cluster=979487-1_2,290168-1_5,1631271-1_1,1275274-1_1,717741-1_2,268216-1_5;
1605784-1_1	ACTACACCATCTTTCGGGGCTGTTAAAGCTTGTCCAGATCCCGAAAGAAGGTTTTTGAT	-20.68	snR39B_UnsplicedGene_snR39B_snoRNA	94	116	YPR031W_UnsplicedGene_NTO1_mRNA	1791	1823	count_total=5;count_last_clustering=5;two_way_merged=0;seq_IDs_in_cluster=1605784-1_1,1605782-1_1,486349-1_5,1605783-1_1,1605781-1_1;
808546-1_1	AGTAGAGCTCAGGGCGCCTTTACTGACCTATGATGAGGCGTCACGAAAAAGTTTTGTCTCCC	-16.3	snR64_UnsplicedGene_snR64_snoRNA	94	121	YGL241W_UnsplicedGene_KAP114_mRNA	656	689	count_total=3;count_last_clustering=3;two_way_merged=0;seq_IDs_in_cluster=808546-1_1,398042-1_3,808548-1_1;
672658-1_1	AAGGTTAGGGGTTCGAGCCCCCTACAGGGCTATCTTTTATGTCGACAACCCTTTTTCGTTAAGTTTCAGCCTTGTATGAGGGTTTTTAA	-19.6	YDR445C_UnsplicedGene_YDR445C_mRNA	94	133	snR41_UnsplicedGene_snR41_snoRNA	85	130	count_total=10;count_last_clustering=10;two_way_merged=0;seq_IDs_in_cluster=672658-1_1,456238-1_2,672657-1_1,300523-1_1,110557-2_12,990702-1_1,1120028-1_1,224760-1_6,270014-1_5,335864-1_4;
468572-1_3	TACATCATGCATCACCATCTGAACTGGTGGTGGTGCTTCTTTGGAATT	-17.5	snR55_UnsplicedGene_snR55_snoRNA	95	116	YCR012W_UnsplicedGene_PGK1_mRNA	1244	1269	count_total=2;count_last_clustering=2;two_way_merged=0;seq_IDs_in_cluster=468572-1_3,225110-2_10;
1681674-1_1	TACACCATGCATCACCATCTGATAATATGGTGATGCATCTTGTTCTTGTTGG	-19.1	snR55_UnsplicedGene_snR55_snoRNA	95	117	YBR162C_UnsplicedGene_TOS1_mRNA	1341	1369	count_total=2;count_last_clustering=2;two_way_merged=0;seq_IDs_in_cluster=1681674-1_1,1682466-1_1;
994716-1_1	ACACCATCTTTCGGGCTGATATTACCATCGCCCAAGGTGGAGT	-16.85	snR39B_UnsplicedGene_snR39B_snoRNA	95	118	YBL003C_UnsplicedGene_HTA2_mRNA	362	383	count_total=2;count_last_clustering=2;two_way_merged=0;seq_IDs_in_cluster=994716-1_1,994717-1_1;
1003384-1_1	ACATCATGCATCACCATCTGTATGGGTGGTGATGCTTTTCCC	-19.8	snR55_UnsplicedGene_snR55_snoRNA	96	118	YOR142W_UnsplicedGene_LSC1_mRNA	836	870	count_total=3;count_last_clustering=3;two_way_merged=0;seq_IDs_in_cluster=1003384-1_1,1003392-1_1,257807-1_1;
630557-1_2	AGAGCTTAGGGCGCCTTTACTGACTAAAAATATGTCGGTGAAGGTGCTCGTATGGTTAGAGAATT	-26.52	snR64_UnsplicedGene_snR64_snoRNA	97	123	YKL145W_UnsplicedGene_RPT1_mRNA	920	959	count_total=4;count_last_clustering=4;two_way_merged=0;seq_IDs_in_cluster=630557-1_2,1289659-1_1,986378-1_2,1993986-1_1;
1277799-1_1	ATGAAGAATGTGGATTGGTGTTGCAATAGTTTGCAACACCCTTCTCAATTGCGAAGTTTTC	-20.2	snR10_UnsplicedGene_snR10_snoRNA	97	124	YDR090C_UnsplicedGene_YDR090C_mRNA	1257	1290	count_total=2;count_last_clustering=2;two_way_merged=0;seq_IDs_in_cluster=1277799-1_1,1277798-1_1;
1249658-1_1	ATCATGCATCACCATCTGCTGCCGGTGGTGATGCTG	-18.85	snR55_UnsplicedGene_snR55_snoRNA	98	116	YDR382W_UnsplicedGene_RPP2B_mRNA	328	374	count_total=2;count_last_clustering=2;two_way_merged=0;seq_IDs_in_cluster=1249658-1_1,2367747-1_1;
1609042-1_1	ACTATCTTTCGGGGCTGATAAACCAGCTCCGAAAAGATCTCTTCCTCTTCATCTAAAACATCT	-17.6	snR39B_UnsplicedGene_snR39B_snoRNA	100	116	YJL158C_UnsplicedGene_CIS3_mRNA	346	388	count_total=2;count_last_clustering=2;two_way_merged=0;seq_IDs_in_cluster=1609042-1_1,403775-1_6;
330663-1_4	ATCTTTCGGGGCTGATAATTGTCAGTCCTGGATTGAGTTTTGAT	-18.6	snR39B_UnsplicedGene_snR39B_snoRNA	100	116	YOR315W_UnsplicedGene_SFG1_mRNA	421	447	count_total=2;count_last_clustering=2;two_way_merged=0;seq_IDs_in_cluster=330663-1_4,813128-1_1;
286923-1_1	GCGACCCCGAATACGTAAATCGTACTGACGGGGGCTGTTT	-14	YBR278W_UnsplicedGene_DPB3_mRNA	102	119	snR68_UnsplicedGene_snR68_snoRNA	51	72	count_total=3;count_last_clustering=3;two_way_merged=0;seq_IDs_in_cluster=286923-1_1,286924-1_1,31557-4_45;
1993987-1_1	AGGGCGCCTTTACTGACTCTCTCACCCAAGAAGATACGGTAAAGCCTCCCGTC	-20.5	snR64_UnsplicedGene_snR64_snoRNA	104	121	YLR388W_UnsplicedGene_RPS29A_mRNA	691	726	count_total=2;count_last_clustering=2;two_way_merged=0;seq_IDs_in_cluster=1993987-1_1,1993988-1_1;
497944-1_1	AGGGCGCCTTTACTGACTGTGGTGGTAGAGGCGCTAGAAAGGGT	-20.7	snR64_UnsplicedGene_snR64_snoRNA	104	121	YLR150W_UnsplicedGene_STM1_mRNA	865	890	count_total=2;count_last_clustering=2;two_way_merged=0;seq_IDs_in_cluster=497944-1_1,397410-1_3;
125247-1_9	AGGGCGCCTTTACTGACTAAGAAGGGCGCCGCTATAGACGAAAGCACGTTAGAATCGC	-16.6	snR64_UnsplicedGene_snR64_snoRNA	104	122	YBR002C_UnsplicedGene_RER2_mRNA	571	611	count_total=2;count_last_clustering=2;two_way_merged=0;seq_IDs_in_cluster=125247-1_9,657495-1_1;
131632-1_11	AGGGCGCCTTTACTGACTATTCAACAAGCTAGGGCGCCGCAGATGTTATT	-15.9	snR64_UnsplicedGene_snR64_snoRNA	104	123	YKL207W_UnsplicedGene_AIM27_mRNA	10	42	count_total=2;count_last_clustering=2;two_way_merged=0;seq_IDs_in_cluster=131632-1_11,801800-1_1;
2140659-1_1	GACAGGGCGTGGTACTGAGCAAGCCTGAGGCCGCGCCCACCGAAAT	-19.7	snR73_UnsplicedGene_snR73_snoRNA	104	123	YER048C_UnsplicedGene_CAJ1_mRNA	144	170	count_total=2;count_last_clustering=2;two_way_merged=0;seq_IDs_in_cluster=2140659-1_1,646296-1_4;
384019-2_3	AAAGCAGATGGTGATCGCGTGCTGACACACCATGCATCACCATCTGATT	-21.4	YDR231C_UnsplicedGene_COX20_mRNA	104	130	snR55_UnsplicedGene_snR55_snoRNA	100	118	count_total=1;count_last_clustering=1;two_way_merged=0;seq_IDs_in_cluster=384019-2_3;
890209-1_1	AAGAGATAATGAGGAAAATCCTGGGAAGTGATGACCCCTCTTCTTTAGAGACATTCCTAGGATGTCTGAGTGAA	-20.1	YDR031W_UnsplicedGene_MIC14_mRNA	104	134	snR128_UnsplicedGene_snR128_snoRNA	105	146	count_total=2;count_last_clustering=2;two_way_merged=0;seq_IDs_in_cluster=890209-1_1,309817-1_5;
400013-1_3	TCAGAAGTCTAACGTCTAATGATGATATTCTTTACGAACTTTTAGACGTTAGACTTCTGAAGGAGATT	-25.28	YOL097W-A_UnsplicedGene_YOL097W-A_mRNA	105	125	snR58_UnsplicedGene_snR58_snoRNA	25	74	count_total=5;count_last_clustering=5;two_way_merged=0;seq_IDs_in_cluster=400013-1_3,981020-1_1,981021-1_1,413790-1_1,344139-1_1;
301555-2_4	AGCAAGACCCACCCAATGCCTATGGGTGGGTACAAATGGCAGTCTGACAAGT	-18.3	YGL056C_UnsplicedGene_SDS23_mRNA	105	131	snR17a_UnsplicedGene_snR17a_snoRNA	477	510	count_total=4;count_last_clustering=4;two_way_merged=0;seq_IDs_in_cluster=301555-2_4,720782-1_1,369952-1_3,573600-1_1;
1487907-1_1	AATGGAGATAGCGGTTCCTGCGCAACCCAACATGGTTGTGCAGTGAGATTCGCAACTCAGGGTTTTG	-23.6	snR45_UnsplicedGene_snR45_snoRNA	106	134	YNR075W_UnsplicedGene_COS10_mRNA	882	920	count_total=2;count_last_clustering=2;two_way_merged=0;seq_IDs_in_cluster=1487907-1_1,479225-1_5;
325711-1_2	GACCGCTCTTCTTTAGAGACCTTCCTAGGATGTCTGAGTACAGGGAAGGTCTCTAGACGAGTTGGGATACAAGGCCAC	-29.2	snR128_UnsplicedGene_snR128_snoRNA	106	144	YBR068C_UnsplicedGene_BAP2_mRNA	1512	1553	count_total=2;count_last_clustering=2;two_way_merged=0;seq_IDs_in_cluster=325711-1_2,627352-1_1;
956720-1_1	AATGGAGATAGCGGTTCCTGCGCAACCCATTGATCTTGTTATCCAATTTAACAATGGACAACTTACAGGAATCGCACAAAAA	-20.9	snR45_UnsplicedGene_snR45_snoRNA	106	146	YGR278W_UnsplicedGene_CWC22_mRNA	100	138	count_total=2;count_last_clustering=2;two_way_merged=0;seq_IDs_in_cluster=956720-1_1,956721-1_1;
205834-1_1	AATGGAGATAGCGGTTCCTGCGCAACCCATTGATCTTGTTAATGGGTTTCGCAGGATTTT	-22.92	snR45_UnsplicedGene_snR45_snoRNA	93	153	YOL081W_UnsplicedGene_IRA2_mRNA	3518	3540	count_total=5;count_last_clustering=5;two_way_merged=1;seq_IDs_in_cluster=205834-1_1,1440531-1_1,277944-1_6,1536112-1_1,368689-1_1;
87886-3_10	AATGGAGATAGCGGTTCCTGCGCAACCCATTGATCTTGTTACGTTTGACAAGGTCGATTAGCGATCGCAGGAGCCA	-30.2	snR45_UnsplicedGene_snR45_snoRNA	106	147	YOR060C_UnsplicedGene_SLD7_mRNA	320	353	count_total=1;count_last_clustering=1;two_way_merged=0;seq_IDs_in_cluster=87886-3_10;
610811-1_2	AATGGAGATAGCGGTTCCTGCGCAACCCATTGATCCTGTTACATTCTTAAGGAGGTTGCCAAGAACTGCT	-21.7	snR45_UnsplicedGene_snR45_snoRNA	106	156	YML032C_UnsplicedGene_RAD52_mRNA	1	21	count_total=2;count_last_clustering=2;two_way_merged=0;seq_IDs_in_cluster=610811-1_2,853500-1_1;
1665518-1_1	GTTTCAGCCTTGTATGAGGGGGTTACCTTCAAGGACAAGGCTGATG	-24.2	snR41_UnsplicedGene_snR41_snoRNA	102	130	YDR050C_UnsplicedGene_TPI1_mRNA	694	721	count_total=5;count_last_clustering=5;two_way_merged=1;seq_IDs_in_cluster=1665518-1_1,705401-1_2,386715-1_1,620891-1_2,402156-1_1;
1595299-1_1	GGAGATAGCGGTTCCTGCGCAACCCATTGATCTTGTGGTATGGCAGGAACAGCAATGTCTTT	-22.95	snR45_UnsplicedGene_snR45_snoRNA	109	146	Q0045_UnsplicedGene_COX1_mRNA	67	101	count_total=2;count_last_clustering=2;two_way_merged=0;seq_IDs_in_cluster=1595299-1_1,2151723-1_1;
732149-1_2	TTTTTAAAGGAGCGATGTTGATGGCATTAAGACCATCGTCGCTGCCTTCGCT	-16.17	snR70_UnsplicedGene_snR70_snoRNA	110	148	YDR524C-B_UnsplicedGene_YDR524C-B_mRNA	5	46	count_total=4;count_last_clustering=4;two_way_merged=0;seq_IDs_in_cluster=732149-1_2,1790368-1_1,678410-1_2,1669505-1_1;
1489687-1_1	TAAAGGGGCGATGTTGATGGCATTATGGTTCTTTATTACTTGTGCCATCAACTTCTACT	-19.7	snR70_UnsplicedGene_snR70_snoRNA	114	148	YHR094C_UnsplicedGene_HXT1_mRNA	1774	1801	count_total=2;count_last_clustering=2;two_way_merged=0;seq_IDs_in_cluster=1489687-1_1,425048-1_4;
1178928-1_1	CTTTAGAGACCTTCCTAGGATGTCTGAGTGTAACTCGCGCTCCGATACCCTGTTCCTAGGAGGTGAAAAA	-25.08	snR128_UnsplicedGene_snR128_snoRNA	116	146	YDR212W_UnsplicedGene_TCP1_mRNA	97	136	count_total=4;count_last_clustering=4;two_way_merged=0;seq_IDs_in_cluster=1178928-1_1,1178945-1_1,126954-1_14,841107-1_1;
1845058-1_1	TTTAGAGACCTTCCTAGGAAATAACCTCGGATCGGGTCTCTTCTAC	-18.6	snR128_UnsplicedGene_snR128_snoRNA	117	135	YPR036W-A_UnsplicedGene_YPR036W-A_mRNA	420	446	count_total=2;count_last_clustering=2;two_way_merged=0;seq_IDs_in_cluster=1845058-1_1,1657012-1_1;
1305294-1_1	AAATTAGTTAAAGCGGATAGCGGTGCTTTAACTATTAATAACTAAGGCT	-12.7	YKL067W_UnsplicedGene_YNK1_mRNA	118	135	snR4_UnsplicedGene_snR4_snoRNA	173	205	count_total=2;count_last_clustering=2;two_way_merged=0;seq_IDs_in_cluster=1305294-1_1,1305295-1_1;
1799641-1_1	TTAGAGACCTTCCTAGGGTGTCTGAGTGAAAAATTCAGCAAGTCCTAGGAAGT	-23.02	snR128_UnsplicedGene_snR128_snoRNA	118	146	YKL185W_UnsplicedGene_ASH1_mRNA	512	550	count_total=5;count_last_clustering=5;two_way_merged=0;seq_IDs_in_cluster=1799641-1_1,723738-1_2,158793-1_7,482432-1_1,482553-1_1;
1690149-1_1	TAGAGACCTTCCTAGGATGTCTGAGTGAGGAACTCAAATTCTGGAAGGTCAACGT	-22.4	snR128_UnsplicedGene_snR128_snoRNA	119	146	YOR130C_UnsplicedGene_ORT1_mRNA	81	107	count_total=2;count_last_clustering=2;two_way_merged=0;seq_IDs_in_cluster=1690149-1_1,1693867-1_1;
492460-2_2	AAGATGCTTTCCTGGGTCGATGTGGATTGTGCCGTGGACGCACGGCTTCCATCCTCAAGACTGATATTACCAGAG	-20.3	snR4_UnsplicedGene_snR4_snoRNA	119	155	YHR152W_UnsplicedGene_SPO12_mRNA	129	166	count_total=1;count_last_clustering=1;two_way_merged=0;seq_IDs_in_cluster=492460-2_2;
705956-1_1	AGAGACCTTCCTAGGATGTCTGAGGGAATGTCCAGGGAAGGTTATCCAAACTTGAAGAGA	-19.9	snR128_UnsplicedGene_snR128_snoRNA	120	146	YLR092W_UnsplicedGene_SUL2_mRNA	25	50	count_total=3;count_last_clustering=3;two_way_merged=0;seq_IDs_in_cluster=705956-1_1,706126-1_1,455854-1_2;
289760-1_5	ACATGTACAAGATACTCCAATGTACGCCCCCATCTCATTATGGGTGGGTACAAATGGCAGTCTGACAAGT	-18.77	YOR272W_UnsplicedGene_YTM1_mRNA	120	159	snR17a_UnsplicedGene_snR17a_snoRNA	477	510	count_total=3;count_last_clustering=3;two_way_merged=0;seq_IDs_in_cluster=289760-1_5,707156-1_1,1613833-1_1;
581550-2_2	AGACCTTCCTAGGATGTCTGAGTGAAAAACGCTCAGACATCTACAATTCA	-21	snR128_UnsplicedGene_snR128_snoRNA	122	146	YLR239C_UnsplicedGene_LIP2_mRNA	156	179	count_total=1;count_last_clustering=1;two_way_merged=0;seq_IDs_in_cluster=581550-2_2;
314296-1_5	ACAAATAGTTTATCACTACCCACCCTCCATGGGTGGGTACAAATGGCAGTCTGAC	-17.4	YHL023C_UnsplicedGene_NPR3_mRNA	122	150	snR17b_UnsplicedGene_snR17b_snoRNA	451	478	count_total=2;count_last_clustering=2;two_way_merged=0;seq_IDs_in_cluster=314296-1_5,966118-1_1;
130217-2_5	AAATGCCCCTGCGGTATTGACGGGGGCTGTTT	-15.7	YHR053C_UnsplicedGene_CUP1-1_mRNA	127	142	snR68_UnsplicedGene_snR68_snoRNA	54	72	count_total=1;count_last_clustering=1;two_way_merged=0;seq_IDs_in_cluster=130217-2_5;
716858-2_3	TTGATGGCATTATGGTTCTTTAGTGGAGAATTGATGATTGGTCAGACTCCCCGAACTTGGACCTCAGATGCCATCTT	-24.7	snR70_UnsplicedGene_snR70_snoRNA	127	170	YDR499W_UnsplicedGene_LCD1_mRNA	1804	1837	count_total=1;count_last_clustering=1;two_way_merged=0;seq_IDs_in_cluster=716858-2_3;
1330232-1_1	CTCCTAGGATGTCTGAGTGAACCGCCGCTGAAAGGGCCAAGAGAACTCTGTCTTCGTCTGCTCAGACATCTATAGAGATA	-19.6	snR128_UnsplicedGene_snR128_snoRNA	128	146	YER103W_UnsplicedGene_SSA4_mRNA	859	918	count_total=2;count_last_clustering=2;two_way_merged=0;seq_IDs_in_cluster=1330232-1_1,232907-1_7;
1367812-1_1	TATTGGCTCGGACTGGAGAACAAATTTATGAAAAAGTTCTTCGGGACATAAAACAGAATTTAGAAGGGC	-16.4	snR10_UnsplicedGene_snR10_snoRNA	132	160	YOR180C_UnsplicedGene_DCI1_mRNA	1120	1161	count_total=2;count_last_clustering=2;two_way_merged=0;seq_IDs_in_cluster=1367812-1_1,495530-1_2;
1102837-1_2	ATTATATTATCCCTTTTCTTACCACCAGTCGCCGTTTTTCTTCACGGTGATGAAAGACCGGTTCCTTAAC	-13.5	YDR276C_UnsplicedGene_PMP3_mRNA	132	172	snR128_UnsplicedGene_snR128_snoRNA	21	49	count_total=2;count_last_clustering=2;two_way_merged=0;seq_IDs_in_cluster=1102837-1_2,1959273-1_1;
1771542-1_1	TGGATTGTGCCGTGGCCTTTTTCACCACCTTTACCGGTGGTGAAGAAGATGGTGTT	-21.65	snR4_UnsplicedGene_snR4_snoRNA	141	178	YKL060C_UnsplicedGene_FBA1_mRNA	577	602	count_total=2;count_last_clustering=2;two_way_merged=0;seq_IDs_in_cluster=1771542-1_1,1654462-1_1;
2246534-1_1	GGATTGTGCCGTGACCTTTTTAAGGCAACGCACTTGACGCCAGAGGATC	-14.4	snR4_UnsplicedGene_snR4_snoRNA	142	162	YLR375W_UnsplicedGene_STP3_mRNA	545	572	count_total=2;count_last_clustering=2;two_way_merged=0;seq_IDs_in_cluster=2246534-1_1,842683-1_3;
129528-2_2	AAAGAAAGAGATTGGTCACCCACTCTCGGTGACCGCTCTTCTTT	-18.7	YPL131W_UnsplicedGene_RPL5_mRNA	142	168	snR128_UnsplicedGene_snR128_snoRNA	97	119	count_total=2;count_last_clustering=2;two_way_merged=0;seq_IDs_in_cluster=129528-2_2,1285675-1_1;
1458509-1_1	AATATAAATCTATAGAGAAATGTCGAAGCCTGGTCGTACTTGTTGTCGACCGGGCGGACAT	-22.55	YKR080W_UnsplicedGene_MTD1_mRNA	143	182	snR70_UnsplicedGene_snR70_snoRNA	33	57	count_total=2;count_last_clustering=2;two_way_merged=0;seq_IDs_in_cluster=1458509-1_1,1074945-1_2;
2387450-1_1	TCTGTGACATTTTTTTTTAATCATTTGTGTTTGCAAACGGGAACTTTTCTTGCCAGTGTTATAGAAAGCACTGGCAAGAACG	-22.13	snR190_UnsplicedGene_snR190_snoRNA	145	199	YMR142C_UnsplicedGene_RPL13B_mRNA	478	544	count_total=24;count_last_clustering=24;two_way_merged=0;seq_IDs_in_cluster=2387450-1_1,1384824-1_1,774790-1_1,782895-1_2,1274627-1_1,585878-1_2,782894-1_2,1274617-1_1,547461-1_1,310602-1_1,770841-1_1,547499-1_1,168930-1_1,310660-1_1,369519-1_1,311318-1_1,420692-1_3,244424-1_6,256682-1_9,962349-1_2,746987-1_1,621725-1_1,1852903-1_1,152803-1_2;
258898-2_5	CCTCCTACACTGGTGCCGCTGCTGGGCACTGAGGGGGAAAC	-17.6	YDR133C_UnsplicedGene_YDR133C_mRNA	148	168	snR76_UnsplicedGene_snR76_snoRNA	44	63	count_total=1;count_last_clustering=1;two_way_merged=0;seq_IDs_in_cluster=258898-2_5;
1387728-1_1	AAGAACCATACCGGTCACAACCAAACCAGAAAGGCTCATTCATGCCTTTCTGA	-14.1	YFR032C-A_UnsplicedGene_RPL29_mRNA	150	187	snR75_UnsplicedGene_snR75_snoRNA	85	103	count_total=3;count_last_clustering=3;two_way_merged=0;seq_IDs_in_cluster=1387728-1_1,1803412-1_1,599508-1_4;
346990-1_2	TCAAATTTTCATCAGATGGTGCACATTGAGAAAAAAGCTGTGCACCAGTCTGAAC	-20.5	YNL095C_UnsplicedGene_YNL095C_mRNA	151	177	snR40_UnsplicedGene_snR40_snoRNA	30	57	count_total=2;count_last_clustering=2;two_way_merged=0;seq_IDs_in_cluster=346990-1_2,288374-1_1;
214149-1_2	ATTGGACGGTAAGAAGATCACTTCTGATGATAATGGTTTCTCTTCTTTCCTCGTCCGATT	-22.5	YCR012W_UnsplicedGene_PGK1_mRNA	154	178	snR190_UnsplicedGene_snR190_snoRNA	25	61	count_total=5;count_last_clustering=5;two_way_merged=0;seq_IDs_in_cluster=214149-1_2,34995-1_12,588330-1_1,588331-1_1,588332-1_1;
1688159-1_1	AGCACCAGACGTCCACCGAGGTTTAGCTGAATTTGTTGATCGTTAGTACTCTCCGTGACCGCTCTTCTTTAGAGACCTTCCTAGGTTGTCTG	-19.4	YHL011C_UnsplicedGene_PRS3_mRNA	157	194	snR128_UnsplicedGene_snR128_snoRNA	88	141	count_total=2;count_last_clustering=2;two_way_merged=0;seq_IDs_in_cluster=1688159-1_1,1688160-1_1;
2493095-1_1	TTTTCCACCACCTTTATAGCGGTGCTTTAACTATTTGACTAGAAGTGCCGCACTGTTTAGAAGAAATTGC	-15.6	snR4_UnsplicedGene_snR4_snoRNA	158	192	YDL081C_UnsplicedGene_RPP1A_mRNA	402	440	count_total=2;count_last_clustering=2;two_way_merged=0;seq_IDs_in_cluster=2493095-1_1,2493096-1_1;
305609-1_5	AAACGGCCACCCTGTAGCAAAATTTATCGTATCTGTTAAAGGGTCGCCGTCTACTCTCATCGTTCTTTTGTGTACA	-21.1	YOL016C_UnsplicedGene_CMK2_mRNA	159	186	snR70_UnsplicedGene_snR70_snoRNA	59	106	count_total=2;count_last_clustering=2;two_way_merged=0;seq_IDs_in_cluster=305609-1_5,806436-1_1;
324466-1_4	CAAACGGGAACTTTTCTTGCCAGTGTTAGAAAGCACTGGCAAGAACGTGTT	-21.8	snR190_UnsplicedGene_snR190_snoRNA	160	191	YDL082W_UnsplicedGene_RPL13A_mRNA	448	486	count_total=10;count_last_clustering=10;two_way_merged=0;seq_IDs_in_cluster=324466-1_4,546035-1_1,775821-1_1,476973-1_2,368924-1_1,774670-1_1,775599-1_1,369515-1_1,962366-1_2,369505-1_1;
369639-1_1	AAACGGGAACTTTTCTTGCCGGTAAAGGTTCCCGTC	-16.14	snR190_UnsplicedGene_snR190_snoRNA	161	186	YDL061C_UnsplicedGene_RPS29B_mRNA	521	547	count_total=5;count_last_clustering=5;two_way_merged=1;seq_IDs_in_cluster=369639-1_1,311231-1_1,172023-1_3,131244-1_4,379432-1_1;
172025-1_3	AAACGGGAACTTTTCTTGCCAGTAAAGATGGCAGGTGTTTCCGTT	-21.8	snR190_UnsplicedGene_snR190_snoRNA	161	185	YNL302C_UnsplicedGene_RPS19B_mRNA	147	169	count_total=2;count_last_clustering=2;two_way_merged=0;seq_IDs_in_cluster=172025-1_3,130597-1_4;
420656-1_3	AAACGGGAACTTTCCTTGCCAGTGTAAAGTCACTGGCAAGAA	-19.23	snR190_UnsplicedGene_snR190_snoRNA	161	189	YHR208W_UnsplicedGene_BAT1_mRNA	847	868	count_total=3;count_last_clustering=3;two_way_merged=0;seq_IDs_in_cluster=420656-1_3,310649-1_1,259082-1_1;
807335-1_1	AAACGGGAACTTCTCTTGCCAGCGTTATGTTTTTCAACAGACTAAGCGCTGGCAAGAA	-17.3	snR190_UnsplicedGene_snR190_snoRNA	161	189	YJL034W_UnsplicedGene_KAR2_mRNA	35	66	count_total=2;count_last_clustering=2;two_way_merged=0;seq_IDs_in_cluster=807335-1_1,799006-1_1;
239015-1_2	AAACGGGAACTTTTCTTGCCAGTGTTATAGGAGAACACTGGCAGAAAAAAT	-18.8	snR190_UnsplicedGene_snR190_snoRNA	161	190	YKR081C_UnsplicedGene_RPF2_mRNA	22	44	count_total=2;count_last_clustering=2;two_way_merged=0;seq_IDs_in_cluster=239015-1_2,336791-1_1;
438521-1_2	AAACGGGAACTTTTCTTGCCAGTGTTATATGGAAATATAAACTGGCAGATGAAAAGAGATTGGGTTCTCCGGATCGAGATGAC	-21.7	snR190_UnsplicedGene_snR190_snoRNA	161	189	YPL101W_UnsplicedGene_ELP4_mRNA	662	716	count_total=4;count_last_clustering=4;two_way_merged=0;seq_IDs_in_cluster=438521-1_2,438522-1_2,501084-1_1,501085-1_1;
585886-1_2	AAACGGGAACTTTTCTTGCCAGTGTTATACAACACAACTTTGGGATACCGCTGGTCAAGAACGTTTCCGGAC	-26.1	snR190_UnsplicedGene_snR190_snoRNA	161	196	YFL005W_UnsplicedGene_SEC4_mRNA	398	435	count_total=2;count_last_clustering=2;two_way_merged=0;seq_IDs_in_cluster=585886-1_2,774916-1_1;
770931-1_1	AAACGGGAACTTTCTTGCCAGTGTTATACAACACATGCAGATATGTGTGAATTGGCAAGAAATTCCGTGTTGCAAAGTGGGTGGGAAGCACA	-27.5	snR190_UnsplicedGene_snR190_snoRNA	161	203	YML035C_UnsplicedGene_AMD1_mRNA	2406	2459	count_total=3;count_last_clustering=3;two_way_merged=0;seq_IDs_in_cluster=770931-1_1,771158-1_1,771180-1_1;
855074-1_1	AACGGGAACTTTTCTTGCCAGTGTTAAGTCCACACTGGCAACTTTCCCTCAGCACGGCTCTCAAGATGTTCTTT	-20.1	snR190_UnsplicedGene_snR190_snoRNA	162	187	YFL022C_UnsplicedGene_FRS2_mRNA	148	196	count_total=2;count_last_clustering=2;two_way_merged=0;seq_IDs_in_cluster=855074-1_1,855075-1_1;
1300393-1_1	AGTAACGCTAGCCCAAATTCTGACTCTGAAGACGGTCACCACCCGGTGACCGCTCTTCTTT	-20.6	YBR230C_UnsplicedGene_OM14_mRNA	169	212	snR128_UnsplicedGene_snR128_snoRNA	68	119	count_total=2;count_last_clustering=2;two_way_merged=0;seq_IDs_in_cluster=1300393-1_1,1357835-1_1;
479696-1_2	TCTACCGGTTCCTCCTTTCATTGTATGATGAGGAACCAGAT	-15.4	YCR088W_UnsplicedGene_ABP1_mRNA	178	197	snR64_UnsplicedGene_snR64_snoRNA	20	41	count_total=2;count_last_clustering=2;two_way_merged=0;seq_IDs_in_cluster=479696-1_2,986131-1_1;
1934347-1_1	ATGGTGCCATCTATTCTGTATCTGGTCCGGTCGTCATTGCTATTGTTGTCGACCGGGCGGGCAT	-18.9	YDL185W_UnsplicedGene_VMA1_mRNA	181	221	snR70_UnsplicedGene_snR70_snoRNA	33	54	count_total=2;count_last_clustering=2;two_way_merged=0;seq_IDs_in_cluster=1934347-1_1,302405-1_8;
1017348-1_2	ACAACACATGCAGATCTGAGCCTTAAAGATATCTCAGAAAAGTTTTTCAAATTAAATGGGCTCGACTGCATAGCACCTGT	-18.3	snR190_UnsplicedGene_snR190_snoRNA	189	212	YBR101C_UnsplicedGene_FES1_mRNA	558	643	count_total=6;count_last_clustering=6;two_way_merged=0;seq_IDs_in_cluster=1017348-1_2,559974-1_2,967682-1_1,296728-1_2,498955-1_2,372844-1_1;
195920-1_1	AAGTTTTCAATGCACTCATGTTCTTCTATGAATATGAGTGCATCTGGCTC	-21.8	YMR193C-A_UnsplicedGene_YMR193C-A_mRNA	196	222	snR13_UnsplicedGene_snR13_snoRNA	45	67	count_total=2;count_last_clustering=2;two_way_merged=0;seq_IDs_in_cluster=195920-1_1,195921-1_1;
599256-1_2	AAGAAGGCAAGGCAGCAAGACTTATGTTGCCTTCCTTCTG	-21	YFR034W-A_UnsplicedGene_YFR034W-A_mRNA	199	218	snR52_UnsplicedGene_snR52_snoRNA	89	109	count_total=2;count_last_clustering=2;two_way_merged=0;seq_IDs_in_cluster=599256-1_2,875185-1_1;
334848-1_1	AAGGAGGAAACCAAGAAGGAAGGTGATATGTTGCCTTCCTTCTGAAA	-19.6	YDR002W_UnsplicedGene_YRB1_mRNA	203	238	snR52_UnsplicedGene_snR52_snoRNA	91	112	count_total=3;count_last_clustering=3;two_way_merged=0;seq_IDs_in_cluster=334848-1_1,426017-1_3,836118-1_2;
1433938-1_1	CGATCTCGCTAAGCCTTCTGCCGGTGCCAACAACACTGGGCACTGAGGGGGAAAC	-15.9	YPL037C_UnsplicedGene_EGD1_mRNA	207	225	snR76_UnsplicedGene_snR76_snoRNA	42	63	count_total=2;count_last_clustering=2;two_way_merged=0;seq_IDs_in_cluster=1433938-1_1,1433948-1_1;
677029-1_1	GGAGCAGGAATCGTCACTCTTTGACTCTATTGGTGACGGTTCTT	-17.2	snR17a_UnsplicedGene_snR17a_snoRNA	207	229	YLR044C_UnsplicedGene_PDC1_mRNA	1455	1471	count_total=2;count_last_clustering=2;two_way_merged=0;seq_IDs_in_cluster=677029-1_1,338430-1_2;
313959-2_4	AAGGAAGACGCTTCCGGATTTCTAGTTATCCGGGGCGTTTTTC	-19.3	YDR023W_UnsplicedGene_SES1_mRNA	208	227	snR4_UnsplicedGene_snR4_snoRNA	83	105	count_total=1;count_last_clustering=1;two_way_merged=0;seq_IDs_in_cluster=313959-2_4;
462692-1_1	CCCAGCTTTGGTTTCCACCGCTACCGTCACCGTCGATGACGTTATCATAGCGGTGCTTTAACCATTAATAACTGAGGCTG	-21.2	YLR110C_UnsplicedGene_CCW12_mRNA	208	254	snR4_UnsplicedGene_snR4_snoRNA	173	206	count_total=2;count_last_clustering=2;two_way_merged=0;seq_IDs_in_cluster=462692-1_1,1412102-1_1;
2734207-1_1	TTTGCAATTGAATGACATGAAGGAAGGCGCAGACATGTTGCCTTCCTTCTGAAA	-18.4	YCL035C_UnsplicedGene_GRX1_mRNA	214	249	snR52_UnsplicedGene_snR52_snoRNA	93	112	count_total=3;count_last_clustering=3;two_way_merged=0;seq_IDs_in_cluster=2734207-1_1,1066999-1_1,567799-1_1;
334254-1_1	AAGGACAAGCGTGCTGTGGTCGAGGATCCACAGCACTGGTCAC	-16.9	YGR279C_UnsplicedGene_SCW4_mRNA	218	241	snR76_UnsplicedGene_snR76_snoRNA	23	67	count_total=3;count_last_clustering=3;two_way_merged=0;seq_IDs_in_cluster=334254-1_1,675626-1_1,331137-1_1;
264757-1_5	AAATGGGAACAAGGTTCGAGGAAAGAGAATGCCAAAATAATGGTGTCTCTTCTTTCCTCGTCCG	-23.9	YGR169C-A_UnsplicedGene_YGR169C-A_mRNA	218	254	snR190_UnsplicedGene_snR190_snoRNA	31	58	count_total=2;count_last_clustering=2;two_way_merged=0;seq_IDs_in_cluster=264757-1_5,815455-1_1;
2040468-1_1	CACTGCTGCCCCATCTTCCACCGTCGAAACTGTTTCTCACGAAGAGATTGCGGGATGTGGGTGCAGAGTGGGAAAATCTGAG	-22.9	YKL096W-A_UnsplicedGene_CWP2_mRNA	224	261	snR30_UnsplicedGene_snR30_snoRNA	481	524	count_total=3;count_last_clustering=3;two_way_merged=0;seq_IDs_in_cluster=2040468-1_1,2040469-1_1,637904-1_4;
1233952-1_1	AAAAGAGCCACTGAATCCAACTTGGTTGATGAGTCCCAAAGAAATGGACTCACAACCAGTTGACGTTGAT	-20.25	snR17a_UnsplicedGene_snR17a_snoRNA	232	269	YER133W_UnsplicedGene_GLC7_mRNA	69	101	count_total=2;count_last_clustering=2;two_way_merged=0;seq_IDs_in_cluster=1233952-1_1,1453664-1_1;
192460-1_1	AAGAAATCAGAACATCTTGGGCAGGCTAGAGACCCTCCTAGGATGTCTGAGTG	-25.15	YKL009W_UnsplicedGene_MRT4_mRNA	242	275	snR128_UnsplicedGene_snR128_snoRNA	105	146	count_total=2;count_last_clustering=2;two_way_merged=0;seq_IDs_in_cluster=192460-1_1,873876-1_1;
233505-1_1	AGAGCGGACTTGGCTAGAAGTTTAAGCGTTAAATTAGCTTGGTCCGCAATC	-21.8	YCL052C_UnsplicedGene_PBN1_mRNA	244	274	snR17b_UnsplicedGene_snR17b_snoRNA	281	303	count_total=2;count_last_clustering=2;two_way_merged=0;seq_IDs_in_cluster=233505-1_1,290166-1_1;
248772-2_5	AGATCTGCCCGAAAGATGGGAAAATACACCATCTTTCGGGGCTGATA	-22.2	YIL111W_UnsplicedGene_COX5B_mRNA	249	274	snR39B_UnsplicedGene_snR39B_snoRNA	94	116	count_total=2;count_last_clustering=2;two_way_merged=0;seq_IDs_in_cluster=248772-2_5,714926-1_1;
310893-2_4	TTCCGTACTATCACTTCATCTTACTACCGTGGTTCGCTTAACATTCGCAGTTTCCACGGTAGGAGTACGCTTACGAACCC	-18.5	YFL038C_UnsplicedGene_YPT1_mRNA	260	296	snR128_UnsplicedGene_snR128_snoRNA	44	87	count_total=2;count_last_clustering=2;two_way_merged=0;seq_IDs_in_cluster=310893-2_4,1488660-1_1;
1125607-1_1	CCATAACCTTTGTACCCCAGAGTGAGAAACCAATCACTTTGGGGTAGAAC	-21.2	snR17a_UnsplicedGene_snR17a_snoRNA	267	297	YGR090W_UnsplicedGene_UTP22_mRNA	215	233	count_total=2;count_last_clustering=2;two_way_merged=0;seq_IDs_in_cluster=1125607-1_1,1126143-1_1;
1204265-1_1	ATAACCTTTGTACCCCAGAGTGAGAAACCGGAATTGAATCTACTGGTGGTATGAAGGTT	-21	snR17a_UnsplicedGene_snR17a_snoRNA	269	310	YCR031C_UnsplicedGene_RPS14A_mRNA	471	508	count_total=2;count_last_clustering=2;two_way_merged=0;seq_IDs_in_cluster=1204265-1_1,275138-1_5;
1646052-1_1	AATTCCTAAGAAGAGCCAAACCGAGTTGATTCGTCACTCTTTGACTCTTC	-18.1	YER007C-A_UnsplicedGene_TMA20_mRNA	270	300	snR17a_UnsplicedGene_snR17a_snoRNA	212	231	count_total=2;count_last_clustering=2;two_way_merged=0;seq_IDs_in_cluster=1646052-1_1,887177-1_2;
550490-1_1	GATTGTTCGGGTGTCTTAATAGACACCCAGAGTCACGATTCGTCTTGGTTTT	-15.8	YJL078C_UnsplicedGene_PRY3_mRNA	282	300	snR11_UnsplicedGene_snR11_snoRNA	35	70	count_total=2;count_last_clustering=2;two_way_merged=0;seq_IDs_in_cluster=550490-1_1,550491-1_1;
1435345-1_1	AAGTCTACCGCTATTTCTCTAATGGAGATAGCGGTTCCTGCGCAACCCATTAATCTTGTTACATTCTT	-17.07	YDR385W_UnsplicedGene_EFT2_mRNA	283	303	snR45_UnsplicedGene_snR45_snoRNA	105	153	count_total=3;count_last_clustering=3;two_way_merged=0;seq_IDs_in_cluster=1435345-1_1,475989-1_5,1507020-1_1;
349287-1_1	AAGTTGGAAGCCGAATCACGGCAGGAGAAGTATACTGCCGATTCTGGCATTCCAAAAAGT	-22.8	YNL079C_UnsplicedGene_TPM1_mRNA	291	322	snR39B_UnsplicedGene_snR39B_snoRNA	32	60	count_total=2;count_last_clustering=2;two_way_merged=0;seq_IDs_in_cluster=349287-1_1,349288-1_1;
219913-1_7	AAAATTGTACCACCCTGACCATTCCGATAACATGGGTGGGTACAAATGGCAGTCTGACAAGT	-14.9	YPR061C_UnsplicedGene_JID1_mRNA	304	336	snR17b_UnsplicedGene_snR17b_snoRNA	451	482	count_total=2;count_last_clustering=2;two_way_merged=0;seq_IDs_in_cluster=219913-1_7,800928-1_1;
878758-1_1	AAATTAGCTTGGTCCGCAATCCTAAGTTGGCGGACCAATTGCTAACATC	-19.3	snR17a_UnsplicedGene_snR17a_snoRNA	310	332	YNL016W_UnsplicedGene_PUB1_mRNA	390	416	count_total=2;count_last_clustering=2;two_way_merged=0;seq_IDs_in_cluster=878758-1_1,1271455-1_1;
627248-1_2	AAATTAGCTTGGTCCGCAATCCTTAAGGGGACCAAGCAT	-17.7	snR17a_UnsplicedGene_snR17a_snoRNA	310	334	YER115C_UnsplicedGene_SPR6_mRNA	83	118	count_total=3;count_last_clustering=3;two_way_merged=0;seq_IDs_in_cluster=627248-1_2,1271460-1_1,977831-1_2;
1960594-1_1	AGCTTGGTCCGCAATCCTTTTGCGTGACCAAGGT	-17	snR17a_UnsplicedGene_snR17a_snoRNA	315	334	YHR068W_UnsplicedGene_DYS1_mRNA	528	569	count_total=2;count_last_clustering=2;two_way_merged=0;seq_IDs_in_cluster=1960594-1_1,1271468-1_1;
1271470-1_1	AGCTTGGTCCGCAATCCTTAAGAGCGGATCGGGCGGCTGTTGTATT	-17.8	snR17a_UnsplicedGene_snR17a_snoRNA	315	334	YNL098C_UnsplicedGene_RAS2_mRNA	934	960	count_total=2;count_last_clustering=2;two_way_merged=0;seq_IDs_in_cluster=1271470-1_1,343776-1_3;
474755-1_1	GAACGTCTGGGATCTTGGTGGAACAATTATCACCAAGATCTCTGATGAA	-23.35	YBR164C_UnsplicedGene_ARL1_mRNA	319	344	snR24_UnsplicedGene_snR24_snoRNA	84	109	count_total=2;count_last_clustering=2;two_way_merged=0;seq_IDs_in_cluster=474755-1_1,474756-1_1;
308142-1_1	AACAGCCTCAGTACCCTCAATATAGCGGTGCTTAACTATTAATAACTGAGGCTG	-16.8	YFL010C_UnsplicedGene_WWM1_mRNA	323	344	snR4_UnsplicedGene_snR4_snoRNA	172	206	count_total=2;count_last_clustering=2;two_way_merged=0;seq_IDs_in_cluster=308142-1_1,829277-1_1;
1943593-1_1	AGCGGTTCGGCCATCTTGGCCGAATCCCTTGGTGGTATCGAATCTCT	-16.4	snR17a_UnsplicedGene_snR17a_snoRNA	334	351	YAL012W_UnsplicedGene_CYS3_mRNA	1092	1124	count_total=2;count_last_clustering=2;two_way_merged=0;seq_IDs_in_cluster=1943593-1_1,1263038-1_1;
1262886-1_1	AGCGGTTCGGCCATCTAAATTGAAAAATGGCTGAATCCC	-15.1	snR17a_UnsplicedGene_snR17a_snoRNA	334	371	YPL143W_UnsplicedGene_RPL33A_mRNA	46	69	count_total=2;count_last_clustering=2;two_way_merged=0;seq_IDs_in_cluster=1262886-1_1,478812-1_1;
1262910-1_1	AGCGGTTCGGCCATCTACCTGAGCCAAGCCCAGCAAT	-15.7	snR17a_UnsplicedGene_snR17a_snoRNA	334	350	YDL207W_UnsplicedGene_GLE1_mRNA	134	154	count_total=2;count_last_clustering=2;two_way_merged=0;seq_IDs_in_cluster=1262910-1_1,1262911-1_1;
1262909-1_1	AGCGGTTCGGCCATCTACCACTATGGCTGAAACCGCTGTC	-20.4	snR17a_UnsplicedGene_snR17a_snoRNA	334	362	YAL038W_UnsplicedGene_CDC19_mRNA	1143	1196	count_total=5;count_last_clustering=5;two_way_merged=0;seq_IDs_in_cluster=1262909-1_1,1263036-1_1,186649-1_3,1943404-1_1,1263014-1_1;
1263033-1_1	AGCGGTTCGGCCATCTATCGAATGTGCCGACCGTGCTTTCC	-15.23	snR17a_UnsplicedGene_snR17a_snoRNA	334	354	YPL061W_UnsplicedGene_ALD6_mRNA	243	294	count_total=3;count_last_clustering=3;two_way_merged=0;seq_IDs_in_cluster=1263033-1_1,1943582-1_1,1262927-1_1;
165293-2_8	AGCGGTTCGGCCATCTATAAAGGTATCAAATGGCTGAACGGTT	-15.9	snR17a_UnsplicedGene_snR17a_snoRNA	334	353	YMR083W_UnsplicedGene_ADH3_mRNA	1006	1028	count_total=1;count_last_clustering=1;two_way_merged=0;seq_IDs_in_cluster=165293-2_8;
314196-1_1	GCTCACAGAGAACAGATTGGTGGCGCTACGTATCATGCATCACCATCTGAT	-17.34	YDR510W_UnsplicedGene_SMT3_mRNA	345	377	snR55_UnsplicedGene_snR55_snoRNA	81	118	count_total=7;count_last_clustering=7;two_way_merged=0;seq_IDs_in_cluster=314196-1_1,314197-1_1,1697777-1_1,1090861-1_1,438199-1_3,438198-1_3,1110932-1_1;
1851632-1_1	TTTCTAAAGAAGAAGCGGAAAACTTTAGTACTCTCGGGGACCGCTCTTCTTTAGAGACCTCCCTAGGATGTCTGAGTGA	-22.9	YDR135C_UnsplicedGene_YCF1_mRNA	347	373	snR128_UnsplicedGene_snR128_snoRNA	92	146	count_total=2;count_last_clustering=2;two_way_merged=0;seq_IDs_in_cluster=1851632-1_1,730625-1_2;
258139-1_1	AAACGAGGCCCCCTCGGTGCTTTGGGCACTGAGGGGGAAAC	-26.4	YFR022W_UnsplicedGene_ROG3_mRNA	354	377	snR76_UnsplicedGene_snR76_snoRNA	23	63	count_total=2;count_last_clustering=2;two_way_merged=0;seq_IDs_in_cluster=258139-1_1,686539-1_1;
242582-1_1	ATGGCCCCCCAAGAGACCCATTGACGGGGGCTGTTT	-15.3	YDR001C_UnsplicedGene_NTH1_mRNA	361	380	snR68_UnsplicedGene_snR68_snoRNA	56	72	count_total=2;count_last_clustering=2;two_way_merged=0;seq_IDs_in_cluster=242582-1_1,37172-1_37;
599249-1_2	AAGAAGGAAGGCGGTTTCTTGTGTTGCCTTCCTTCTG	-20.03	YOL109W_UnsplicedGene_ZEO1_mRNA	362	386	snR52_UnsplicedGene_snR52_snoRNA	83	112	count_total=3;count_last_clustering=3;two_way_merged=0;seq_IDs_in_cluster=599249-1_2,740681-1_3,516020-1_2;
1155167-1_1	ACTATCTGGACTCATCTACAGGCGAATTTTGTATGATGAGGAACCATATCGGGATAAC	-17.2	YMR039C_UnsplicedGene_SUB1_mRNA	366	393	snR64_UnsplicedGene_snR64_snoRNA	21	46	count_total=2;count_last_clustering=2;two_way_merged=0;seq_IDs_in_cluster=1155167-1_1,1155166-1_1;
994789-1_1	ACCGTAAGTGCTACTTCTGCCCAACATTCGCAGTTTCCACGGTAGGAGTACGCTTACGAACCC	-22.4	YGR130C_UnsplicedGene_YGR130C_mRNA	370	392	snR128_UnsplicedGene_snR128_snoRNA	46	87	count_total=2;count_last_clustering=2;two_way_merged=0;seq_IDs_in_cluster=994789-1_1,658867-1_2;
675514-1_2	ATGTTTGCTTTCAGTCCACGCTTGACAGGGCGTGGTACTGAGC	-18.4	YLL015W_UnsplicedGene_BPT1_mRNA	371	393	snR73_UnsplicedGene_snR73_snoRNA	103	123	count_total=2;count_last_clustering=2;two_way_merged=0;seq_IDs_in_cluster=675514-1_2,1442692-1_1;
1448046-1_1	AACTGTCCTCACGCTGACTTATTACAGTCGTTGAGGATAGGTTATAGTTCAT	-17	YOL086C_UnsplicedGene_ADH1_mRNA	375	394	snR4_UnsplicedGene_snR4_snoRNA	24	56	count_total=2;count_last_clustering=2;two_way_merged=0;seq_IDs_in_cluster=1448046-1_1,830249-1_2;
247844-3_9	CGGGAAACAGAGCCGGCGTTGGAAGCTGAAATATTCGCAGTTTCCACGGTAGGAGTACGCTTACGAACCC	-16.2	YDL070W_UnsplicedGene_BDF2_mRNA	387	418	snR128_UnsplicedGene_snR128_snoRNA	50	87	count_total=1;count_last_clustering=1;two_way_merged=0;seq_IDs_in_cluster=247844-3_9;
497437-1_2	TCTGGTAGTCAACCATCCCGAGATGTTAAAGTTAAGACCCCCGATATGAGTGACAAAAGAGATGTGGTTGACTATCACAGTATCTTACT	-19.38	YPL245W_UnsplicedGene_YPL245W_mRNA	388	421	snR18_UnsplicedGene_snR18_snoRNA	66	122	count_total=4;count_last_clustering=4;two_way_merged=0;seq_IDs_in_cluster=497437-1_2,1403525-1_1,293974-1_5,1408232-1_1;
693141-2_3	AAGACGTGGATCATAAAGAAATTTGGGGTGTTTAAAGGAACAGATCCGGTTCCTTAACATTCGCAGTTTCCACGGT	-22	YML099C_UnsplicedGene_ARG81_mRNA	398	442	snR128_UnsplicedGene_snR128_snoRNA	39	67	count_total=2;count_last_clustering=2;two_way_merged=0;seq_IDs_in_cluster=693141-2_3,2041473-1_1;
127016-1_9	ATGGCCGAATTCTTGGCAGACATTGCCTTGTGTCCCCTATGGGTGGGTACAAATGGCAGTCTGACAAGT	-23.6	YJR077C_UnsplicedGene_MIR1_mRNA	415	453	snR17a_UnsplicedGene_snR17a_snoRNA	478	510	count_total=2;count_last_clustering=2;two_way_merged=0;seq_IDs_in_cluster=127016-1_9,566747-1_1;
1386594-1_1	AAGAAAGTCACCCAAATGACTCCAGCCCCAAAGATCTCCTACACCATCTTCCGGGGCTGAT	-17.9	YPL249C-A_UnsplicedGene_RPL36B_mRNA	415	457	snR39B_UnsplicedGene_snR39B_snoRNA	94	115	count_total=2;count_last_clustering=2;two_way_merged=0;seq_IDs_in_cluster=1386594-1_1,740213-1_3;
151882-1_4	ATTTTATGGCGCGATGATCTTGACCCATCCTATTGAAGAAAAGGGATGGGTTC	-16.8	snR17a_UnsplicedGene_snR17a_snoRNA	418	451	YGL123W_UnsplicedGene_RPS2_mRNA	222	242	count_total=4;count_last_clustering=4;two_way_merged=0;seq_IDs_in_cluster=151882-1_4,320254-1_2,576058-1_1,211599-1_3;
1250622-1_1	GCTTCCATTTTGGAAGGATAGGGATTAATGGGTGGGTACAAATGGCAGTCTGACAAATACTGCCCCCACTTCATGG	-18.1	snR17b_UnsplicedGene_snR17b_snoRNA	425	480	YKR023W_UnsplicedGene_YKR023W_mRNA	299	318	count_total=5;count_last_clustering=5;two_way_merged=0;seq_IDs_in_cluster=1250622-1_1,1250626-1_1,1250697-1_1,1250798-1_1,196794-1_9;
567202-1_3	AGCAGATGGCACATTGTGGACCATCCCTAAATTAGCTTGGTCCGCAATCCTT	-16.45	YJR010W_UnsplicedGene_MET3_mRNA	430	458	snR17a_UnsplicedGene_snR17a_snoRNA	308	333	count_total=2;count_last_clustering=2;two_way_merged=0;seq_IDs_in_cluster=567202-1_3,1941752-1_1;
1436067-1_1	TGGAAGGATAGGGATTCATGGGTGAGTACAAATGGCAGTCTGACAAGTATATCAAACTGCCTTTGTACTTTTTAAAAAAAAA	-21.8	snR17b_UnsplicedGene_snR17b_snoRNA	435	482	YLR388W_UnsplicedGene_RPS29A_mRNA	888	913	count_total=3;count_last_clustering=3;two_way_merged=0;seq_IDs_in_cluster=1436067-1_1,1436269-1_1,265162-1_6;
521557-1_1	CTTGACCCATCCTATGTACTTCTTTTTTACTGAAGGTTTTGGATGAGTCAATGCC	-22	snR17a_UnsplicedGene_snR17a_snoRNA	436	463	YDR001C_UnsplicedGene_NTH1_mRNA	2360	2387	count_total=2;count_last_clustering=2;two_way_merged=0;seq_IDs_in_cluster=521557-1_1,521558-1_1;
1119442-1_1	AGCCATCAGAGTCTGGTGTTGTTGAAGTCTGGAAAAGTTCCGAATGAGACATACCAATTATCACCAAGATCTCTGATG	-26.1	YCR016W_UnsplicedGene_YCR016W_mRNA	443	477	snR24_UnsplicedGene_snR24_snoRNA	65	107	count_total=3;count_last_clustering=3;two_way_merged=0;seq_IDs_in_cluster=1119442-1_1,1119443-1_1,634206-1_2;
469391-1_2	AGGGATTCATGGGTGGGTACAAATGGCAGTCTGACAAGATTTAAGCAGATTTGCCATTACCCACAAATAATTTATGTGTTCCAAATTGG	-27.8	snR17b_UnsplicedGene_snR17b_snoRNA	444	481	YCL004W_UnsplicedGene_PGS1_mRNA	2066	2113	count_total=3;count_last_clustering=3;two_way_merged=0;seq_IDs_in_cluster=469391-1_2,891318-1_1,891339-1_1;
1031277-1_1	ACTTCTTTTTTGAAGGGATAGGGCTATGGGTGGGAACAAATGGCAGTCTGACAAGTATTGCCTTGTCCACTTCCGGTACCACCCC	-23.38	snR17a_UnsplicedGene_snR17a_snoRNA	453	511	YAL038W_UnsplicedGene_CDC19_mRNA	1303	1345	count_total=9;count_last_clustering=9;two_way_merged=0;seq_IDs_in_cluster=1031277-1_1,666150-1_2,1618890-1_1,1497627-1_1,295486-1_5,1175078-1_2,1932146-1_1,1932145-1_1,628575-1_4;
2474645-1_1	TTGTGGTGCTGGTGTTTTCTTGGCTAACATGTGCCATGGATTACATCATGCATCACC	-23.7	YLR167W_UnsplicedGene_RPS31_mRNA	459	486	snR55_UnsplicedGene_snR55_snoRNA	81	118	count_total=2;count_last_clustering=2;two_way_merged=0;seq_IDs_in_cluster=2474645-1_1,351094-1_2;
435913-1_4	TTTTGAAGGGATAGGGCTCTATGGGTGGGTACAAATGGCAGTCTGACAACCTGCCTTTGTACTGCCACAGTTTC	-18.8	snR17a_UnsplicedGene_snR17a_snoRNA	460	508	YJR019C_UnsplicedGene_TES1_mRNA	843	871	count_total=2;count_last_clustering=2;two_way_merged=0;seq_IDs_in_cluster=435913-1_4,1349290-1_1;
1529635-1_1	TTTGAAGGGATAGGGCTCTATGGGTGGGTACAAATGGCAGTCTGACAAAATGGCTCACGAAAACGTTTGGTTCTCCCACCCAAGAATAT	-22.18	snR17a_UnsplicedGene_snR17a_snoRNA	461	510	YDL061C_UnsplicedGene_RPS29B_mRNA	475	524	count_total=4;count_last_clustering=4;two_way_merged=0;seq_IDs_in_cluster=1529635-1_1,1529634-1_1,1529727-1_1,104549-1_2;
428570-1_6	TGAAGGGATAGGGCTCTATGGGTGGGTACAAATGGCCTTTGACCATGGACCCACCTAATGCCGACT	-21.85	snR17a_UnsplicedGene_snR17a_snoRNA	463	499	YHR025W_UnsplicedGene_THR1_mRNA	796	825	count_total=2;count_last_clustering=2;two_way_merged=0;seq_IDs_in_cluster=428570-1_6,430835-1_1;
1544670-1_1	TGAAGGGATAGGGCTCTATGGGCGGGAACAAATGGCAGTCTGATCACCATCGTCCTCACCTAC	-18.4	snR17a_UnsplicedGene_snR17a_snoRNA	463	505	YDL140C_UnsplicedGene_RPO21_mRNA	5322	5342	count_total=3;count_last_clustering=3;two_way_merged=0;seq_IDs_in_cluster=1544670-1_1,1544907-1_1,236719-1_7;
531413-1_1	GAAGGGATAGGGCTCTATGGGTGGGTACAAATAAATGCTATCCACCCATTTTCT	-16.8	snR17a_UnsplicedGene_snR17a_snoRNA	464	495	YKR006C_UnsplicedGene_MRPL13_mRNA	663	684	count_total=2;count_last_clustering=2;two_way_merged=0;seq_IDs_in_cluster=531413-1_1,531414-1_1;
635152-1_1	GAAGGGATAGGGCTCTATGGGTGGGTACAAATGGCCGAATCCACCCCATTGTCCGCCTT	-23.7	snR17a_UnsplicedGene_snR17a_snoRNA	464	510	YOR374W_UnsplicedGene_ALD4_mRNA	685	735	count_total=2;count_last_clustering=2;two_way_merged=0;seq_IDs_in_cluster=635152-1_1,493517-1_5;
1492776-1_1	GAAAAGGATTTAAAGGACGAGGAGTTCTCTTCTTTCCTCGTCCGATT	-17.6	YGR167W_UnsplicedGene_CLC1_mRNA	474	511	snR190_UnsplicedGene_snR190_snoRNA	40	62	count_total=2;count_last_clustering=2;two_way_merged=0;seq_IDs_in_cluster=1492776-1_1,293136-1_3;
2383387-1_1	TCTATGGGTGGGTACAAATGGCAGTCTGACAGGTAAGGACGCCATTTCCAAAGATTTCCCCCACACTGGAACTTATTT	-21	snR17a_UnsplicedGene_snR17a_snoRNA	477	510	YER074W_UnsplicedGene_RPS24A_mRNA	432	475	count_total=2;count_last_clustering=2;two_way_merged=0;seq_IDs_in_cluster=2383387-1_1,2383380-1_1;
295180-1_1	CTATGGGTGGGTACAAATGGCAGTCTGACATTCGTAGTGAAGTGTCCAACCCACCCGCCTACGGCGCT	-18.15	snR17a_UnsplicedGene_snR17a_snoRNA	478	507	YLR027C_UnsplicedGene_AAT2_mRNA	912	951	count_total=2;count_last_clustering=2;two_way_merged=0;seq_IDs_in_cluster=295180-1_1,270821-1_2;
2350447-1_1	TATGGGTGGGTACAAATGGCAGTCTGACAAGTATTTGGGATTTGTCAGATCCTATTGTTACCCCCGGCGCCATTAAT	-26	snR17a_UnsplicedGene_snR17a_snoRNA	479	510	YOL011W_UnsplicedGene_PLB3_mRNA	1302	1347	count_total=4;count_last_clustering=4;two_way_merged=0;seq_IDs_in_cluster=2350447-1_1,2350448-1_1,2350457-1_1,358550-1_7;
1704673-1_1	TATGGGTGGGTACAAATGGCAGTCTGACAAGTATTGAAGGTACCCCTAGAAGAATTGCCGGTATCCACTCCAGAAGAAAGTTCAAG	-22.2	snR17a_UnsplicedGene_snR17a_snoRNA	479	510	YLR249W_UnsplicedGene_YEF3_mRNA	2451	2509	count_total=3;count_last_clustering=3;two_way_merged=0;seq_IDs_in_cluster=1704673-1_1,322939-1_4,1038016-1_1;
1038029-1_1	ATGGGTGGGTACAAATGGCAGTCTGACTAGTATTGGATTGTACTGCCATGTTGAAAAGACTCCCTACCCCTATCCTTAAAGT	-20.65	snR17a_UnsplicedGene_snR17a_snoRNA	480	510	YML081C-A_UnsplicedGene_ATP18_mRNA	60	110	count_total=12;count_last_clustering=12;two_way_merged=0;seq_IDs_in_cluster=1038029-1_1,1037958-1_1,1037959-1_1,1037960-1_1,1037877-1_1,1037961-1_1,1038442-1_1,1038522-1_1,60104-2_26,799474-1_1,991630-1_1,1037114-1_1;
466811-1_2	ATGGGTGGGTACAAATGGCAGTCTGACAAATAGTCCGGCCCGCCCC	-15.6	snR17a_UnsplicedGene_snR17a_snoRNA	480	508	Q0105_UnsplicedGene_COB_mRNA	3816	3832	count_total=2;count_last_clustering=2;two_way_merged=0;seq_IDs_in_cluster=466811-1_2,827056-1_1;
568331-1_1	ATGGGTGGGTACAAATGGAAGTCTGACAATTATCGGGCTGCTGTTGACACTGCTAGAAAGGCTTCAAAC	-24.4	snR17a_UnsplicedGene_snR17a_snoRNA	480	510	YGL206C_UnsplicedGene_CHC1_mRNA	3840	3880	count_total=3;count_last_clustering=3;two_way_merged=0;seq_IDs_in_cluster=568331-1_1,143589-1_8,568365-1_1;
1215646-1_1	ATGGGTGGGTACAAATGGCAGTCTGACAAGTATTGGCTGCACCCCCCAAGGAAAGAAACCAAATTCCACAAAAAAAATCAAACTATACATC	-17.9	snR17a_UnsplicedGene_snR17a_snoRNA	480	510	YDR103W_UnsplicedGene_STE5_mRNA	1475	1513	count_total=2;count_last_clustering=2;two_way_merged=0;seq_IDs_in_cluster=1215646-1_1,1215647-1_1;
1096916-1_2	ATGGGTGGGTACAAATGGCAGTCTGACAAGTATTAGATGACTGCCGTACTCAACTGCAATGTAGTGGTTTACCGAACT	-20	snR17a_UnsplicedGene_snR17a_snoRNA	480	510	YDR365W-B_UnsplicedGene_YDR365W-B_mRNA	2334	2381	count_total=3;count_last_clustering=3;two_way_merged=0;seq_IDs_in_cluster=1096916-1_2,1931767-1_1,1932143-1_1;
1932170-1_1	ATGGGTGGGTACAAATGGCAGTCTGACAAGTTAAGGCTGCCTTGGAAAGTTTAAAGATCTTCGAAGGTATTCCACCTCC	-20.7	snR17a_UnsplicedGene_snR17a_snoRNA	480	513	YNL069C_UnsplicedGene_RPL16B_mRNA	776	823	count_total=2;count_last_clustering=2;two_way_merged=0;seq_IDs_in_cluster=1932170-1_1,808595-1_3;
334883-1_4	ACGAAGAGATTGCGGGATGTGGGTGCAGAGTGGGAAAATATTGTTACCACCACCTCCCCGT	-15.4	snR30_UnsplicedGene_snR30_snoRNA	481	519	YLR009W_UnsplicedGene_RLP24_mRNA	111	134	count_total=2;count_last_clustering=2;two_way_merged=0;seq_IDs_in_cluster=334883-1_4,722543-1_1;
325415-1_2	GAAGAGATTGCGGGATGTGGGTGCAGAGTGGGAAAAATGCATAGATTAGATGTTCCTTTACTTGCTCCCATGTCCC	-25.3	snR30_UnsplicedGene_snR30_snoRNA	483	518	YDR210C-D_UnsplicedGene_YDR210C-D_mRNA	3059	3098	count_total=2;count_last_clustering=2;two_way_merged=0;seq_IDs_in_cluster=325415-1_2,624911-1_1;
829166-1_1	AAATCGAGGTGGAATATATAAACTTAAGTACGCATATACTCTAGTTCAGTTTTACTGGCTGAACGAGTATATGTTGATACGTTTTTGCACT	-20.3	YFL014W_UnsplicedGene_HSP12_mRNA	486	537	snR77_UnsplicedGene_snR77_snoRNA	57	96	count_total=2;count_last_clustering=2;two_way_merged=0;seq_IDs_in_cluster=829166-1_1,1005120-1_1;
311200-2_4	ACTTGGTTCCTCAAGGTATGAGGAACCAGATAGGGACAAC	-17.2	YHR208W_UnsplicedGene_BAT1_mRNA	491	508	snR64_UnsplicedGene_snR64_snoRNA	28	50	count_total=1;count_last_clustering=1;two_way_merged=0;seq_IDs_in_cluster=311200-2_4;
421792-1_3	AAAGGTCTCCGAAGAGCCTTAGTACTCTCGGTGACCGCTCTTCTTTAGAGACCTTC	-21.1	YMR146C_UnsplicedGene_TIF34_mRNA	493	517	snR128_UnsplicedGene_snR128_snoRNA	92	129	count_total=2;count_last_clustering=2;two_way_merged=0;seq_IDs_in_cluster=421792-1_3,93006-1_1;
253994-1_3	AAGACAGCGAAACCTGAGAAACTTAACTGTTTGCAGATTCCACACCTTCCCCCTTCAGTGCAGTGGTGGGCACTGAGGGGGAAAC	-24.2	YHR105W_UnsplicedGene_YPT35_mRNA	508	574	snR76_UnsplicedGene_snR76_snoRNA	45	63	count_total=2;count_last_clustering=2;two_way_merged=0;seq_IDs_in_cluster=253994-1_3,393809-1_1;
517591-2_2	AGGGCACATGGGGTACGACATAACCTTTGTACCCCAGAG	-15.8	YOR324C_UnsplicedGene_FRT1_mRNA	515	534	snR17a_UnsplicedGene_snR17a_snoRNA	268	288	count_total=1;count_last_clustering=1;two_way_merged=0;seq_IDs_in_cluster=517591-2_2;
1361222-1_1	ATATTCAACAAAAGAGCAGATCAATGGGTTGACTCTGCGCAACCCATTGATCTTGTT	-21.65	YDR074W_UnsplicedGene_TPS2_mRNA	518	559	snR45_UnsplicedGene_snR45_snoRNA	123	153	count_total=2;count_last_clustering=2;two_way_merged=0;seq_IDs_in_cluster=1361222-1_1,182831-1_1;
1877060-1_1	ATCGTTTCAAAAGTTTGGGGTTGAACAACTTTGCCTCAGGTCTAAGTTGTTGCCCCAAGCGGAT	-20.6	YMR241W_UnsplicedGene_YHM2_mRNA	522	562	snR67_UnsplicedGene_snR67_snoRNA	32	54	count_total=2;count_last_clustering=2;two_way_merged=0;seq_IDs_in_cluster=1877060-1_1,802059-1_3;
1084628-1_2	ATCCTCCTTTGTATATGCTCTACCCAAAAGTGCTAGTGAATTGGAAATGAGGATCCACAGCACTGGGCACTGAGGGGGAAAC	-24.1	YGL071W_UnsplicedGene_AFT1_mRNA	534	574	snR76_UnsplicedGene_snR76_snoRNA	23	63	count_total=2;count_last_clustering=2;two_way_merged=0;seq_IDs_in_cluster=1084628-1_2,1863446-1_1;
109660-1_10	ACTAACAACCCCCTCACCCACGAAGAACTACTTTGGGCACTGAGGGGGAAAC	-19.5	YML091C_UnsplicedGene_RPM2_mRNA	542	575	snR76_UnsplicedGene_snR76_snoRNA	45	63	count_total=2;count_last_clustering=2;two_way_merged=0;seq_IDs_in_cluster=109660-1_10,463728-1_1;
56289-1_5	GTTACTGGGGTACCAACTTGGGTCAACCATAACCTTTGTACCCCAGAGTGAGAAACCAAAATT	-19.1	YGL123W_UnsplicedGene_RPS2_mRNA	557	585	snR17a_UnsplicedGene_snR17a_snoRNA	264	307	count_total=2;count_last_clustering=2;two_way_merged=0;seq_IDs_in_cluster=56289-1_5,138976-1_1;
1091420-1_1	AGAGACCAAAAAACCGTCGGGGCAGTTGGCCCTGATGATAATGGTGTCTCTTCTTTCCCGTCCGATCCGACC	-20.8	YJL140W_UnsplicedGene_RPB4_mRNA	565	591	snR190_UnsplicedGene_snR190_snoRNA	19	66	count_total=3;count_last_clustering=3;two_way_merged=0;seq_IDs_in_cluster=1091420-1_1,1091422-1_1,1091423-1_1;
2258234-1_1	GGGTTCTGGATCTGCTACGGTTATGGGCTTGAATCCAACTTGGTTGATGAGTCCCATAACCTTTGTACCCCAGAGTGAGAAACCGAAA	-21.7	YDR384C_UnsplicedGene_ATO3_mRNA	567	595	snR17a_UnsplicedGene_snR17a_snoRNA	243	301	count_total=2;count_last_clustering=2;two_way_merged=0;seq_IDs_in_cluster=2258234-1_1,2258233-1_1;
2193092-1_1	GCTGCCCTGTGGGTCCTTATTTGAGGATCCACAGCACTGGGCACTGAGGGGGAAACAAATATCCTTTCAAATGAGTGAC	-23.1	YJR148W_UnsplicedGene_BAT2_mRNA	572	592	snR76_UnsplicedGene_snR76_snoRNA	29	86	count_total=2;count_last_clustering=2;two_way_merged=0;seq_IDs_in_cluster=2193092-1_1,2193093-1_1;
1294400-1_1	AAATCTGATAAAGAGGCAAAGACCGATACTACTCAAACAGCTCCCGTTACTGCGTTATCGTATTGACGGGGGCTGCTT	-20.95	YDR074W_UnsplicedGene_TPS2_mRNA	573	622	snR68_UnsplicedGene_snR68_snoRNA	41	72	count_total=2;count_last_clustering=2;two_way_merged=0;seq_IDs_in_cluster=1294400-1_1,1294401-1_1;
255423-2_5	AGAACCACTTACGTCACCCAAAGACCACGGTGATGAAAGACTGGTTCCTTAACTCGCAG	-18	YLR044C_UnsplicedGene_PDC1_mRNA	591	617	snR128_UnsplicedGene_snR128_snoRNA	22	49	count_total=1;count_last_clustering=1;two_way_merged=0;seq_IDs_in_cluster=255423-2_5;
250382-1_6	AATGGTACGCCGTATTATTTTCCCAGGAACCAGTCTCACGGTGATGAAAGACTGGTTCCTTAACATTCGC	-17.2	YJR101W_UnsplicedGene_RSM26_mRNA	597	631	snR128_UnsplicedGene_snR128_snoRNA	21	55	count_total=2;count_last_clustering=2;two_way_merged=0;seq_IDs_in_cluster=250382-1_6,671890-1_1;
1122331-1_1	ATAACGGCTCACAGACTATGGCCACCCCCATCGAAAGGCCCTTCTTTAACGAAAACGACTTTCGTTAAGTTTCAGCCTTGTATG	-19.6	YNL192W_UnsplicedGene_CHS1_mRNA	597	656	snR41_UnsplicedGene_snR41_snoRNA	100	130	count_total=2;count_last_clustering=2;two_way_merged=0;seq_IDs_in_cluster=1122331-1_1,1122332-1_1;
869881-1_1	CAAAGAGGATAGATACCGTTGTTATTTCTCCTCCAAGACTACAACGGAATCTGAAT	-19.12	YDR502C_UnsplicedGene_SAM2_mRNA	599	631	snR79_UnsplicedGene_snR79_snoRNA	82	104	count_total=4;count_last_clustering=4;two_way_merged=0;seq_IDs_in_cluster=869881-1_1,231538-1_6,869882-1_1,869883-1_1;
1543249-1_1	ACAGACTCGAAGGCGGTCTCAGGGGATTATCGTTAGTACTCTCGGTGACCGCTCTTCTTTAGAGACCTTCCTAGGATGTCTGAG	-23.95	YPR011C_UnsplicedGene_YPR011C_mRNA	649	695	snR128_UnsplicedGene_snR128_snoRNA	80	143	count_total=2;count_last_clustering=2;two_way_merged=0;seq_IDs_in_cluster=1543249-1_1,759831-1_1;
1424611-1_1	AAGGCTATAAGGTACAATGTGATGAGGGGCCAACATAACCTTATAGTCATAGTTACACTGATT	-14.7	YJR046W_UnsplicedGene_TAH11_mRNA	664	680	snR63_UnsplicedGene_snR63_snoRNA	228	275	count_total=3;count_last_clustering=3;two_way_merged=0;seq_IDs_in_cluster=1424611-1_1,1424612-1_1,475394-1_5;
1414359-1_1	CCCACCAGTCAAGCCAAAATTTATTATTGGCTTGGACTTGAGAAC	-18.9	YLR155C_UnsplicedGene_ASP3-1_mRNA	672	689	snR10_UnsplicedGene_snR10_snoRNA	126	152	count_total=2;count_last_clustering=2;two_way_merged=0;seq_IDs_in_cluster=1414359-1_1,404095-2_3;
43576-1_3	AGCGAGTGAGTTGTACGAAGGCATGATGATAACCTTCTCAGCTCACTCAGAT	-21.4	YDR301W_UnsplicedGene_CFT1_mRNA	676	697	snR71_UnsplicedGene_snR71_snoRNA	26	55	count_total=2;count_last_clustering=2;two_way_merged=0;seq_IDs_in_cluster=43576-1_3,84727-1_1;
257987-1_2	AGAACCGCTTCCGGTAATGGAGATAGCGGTT	-13.3	YGR192C_UnsplicedGene_TDH3_mRNA	680	696	snR45_UnsplicedGene_snR45_snoRNA	105	121	count_total=2;count_last_clustering=2;two_way_merged=0;seq_IDs_in_cluster=257987-1_2,505732-1_1;
544768-1_1	ATCGCCTGTGTCTTGACCGTCATCAACGAACTGATGATGATTTGTGTCGACCGGGCGGA	-23.4	YDL191W_UnsplicedGene_RPL35A_mRNA	690	737	snR70_UnsplicedGene_snR70_snoRNA	24	54	count_total=3;count_last_clustering=3;two_way_merged=0;seq_IDs_in_cluster=544768-1_1,1870895-1_1,500821-1_5;
836750-1_1	AAATTGAAGACCGTCTCCTTTTTTGAAGGGATAGGGCTCTATGGGTGGGTACAAATGGCAGTCTGACAAG	-14.6	YKL103C_UnsplicedGene_LAP4_mRNA	703	723	snR17a_UnsplicedGene_snR17a_snoRNA	457	509	count_total=2;count_last_clustering=2;two_way_merged=0;seq_IDs_in_cluster=836750-1_1,836764-1_1;
111507-1_19	AAAGAAGGCCGTTACCGTCCACTCTAGCGGTTCGGCCATCTACAATTTTGAAT	-20.2	YBR084C-A_UnsplicedGene_RPL19A_mRNA	703	728	snR17a_UnsplicedGene_snR17a_snoRNA	333	361	count_total=2;count_last_clustering=2;two_way_merged=0;seq_IDs_in_cluster=111507-1_19,1261471-1_1;
1032352-1_2	ACGGTTTCGAAGGTGTTACCCACAGATGGGGTACTAAGAAATTGAGTTATCCCTGTCTGAATGGGTAATAAT	-25.5	YOR063W_UnsplicedGene_RPL3_mRNA	709	752	snR38_UnsplicedGene_snR38_snoRNA	50	77	count_total=2;count_last_clustering=2;two_way_merged=0;seq_IDs_in_cluster=1032352-1_2,1599919-1_1;
178643-1_2	AAAAGGAAAGAGGAGAACTTATAATGGTGTCTCTTCTTTCCTCGTCCGATTCGACC	-19.6	YJR043C_UnsplicedGene_POL32_mRNA	711	730	snR190_UnsplicedGene_snR190_snoRNA	31	66	count_total=2;count_last_clustering=2;two_way_merged=0;seq_IDs_in_cluster=178643-1_2,248828-1_1;
1311245-1_1	ATGGTACAAGGGTTGGGCATAACCTTTGTACCCCAGAGTGAGAAACCGAAATTGAATCT	-19.4	YBR118W_UnsplicedGene_TEF2_mRNA	726	749	snR17a_UnsplicedGene_snR17a_snoRNA	241	309	count_total=3;count_last_clustering=3;two_way_merged=0;seq_IDs_in_cluster=1311245-1_1,659775-1_2,1933015-1_1;
335766-1_2	GCAGTGGTGTGGCCATGGCCATGTGCCATGGATTACATCATGCAT	-23.6	YDL066W_UnsplicedGene_IDP1_mRNA	729	752	snR55_UnsplicedGene_snR55_snoRNA	82	106	count_total=2;count_last_clustering=2;two_way_merged=0;seq_IDs_in_cluster=335766-1_2,662560-1_1;
718295-1_1	GGACAAGGTCGACTCTATCATCATTGGTATGATGATTTGTTGTCGACCGGGCGGAC	-20.6	YCR012W_UnsplicedGene_PGK1_mRNA	748	775	snR70_UnsplicedGene_snR70_snoRNA	24	52	count_total=2;count_last_clustering=2;two_way_merged=0;seq_IDs_in_cluster=718295-1_1,342361-1_1;
2458427-1_1	GAAGGAAAAGGGTTGTGACATCAACTACATGTCGACAACCCTTTTTCGTTAAGTTTC	-22.75	YIL053W_UnsplicedGene_RHR2_mRNA	754	776	snR41_UnsplicedGene_snR41_snoRNA	79	113	count_total=2;count_last_clustering=2;two_way_merged=0;seq_IDs_in_cluster=2458427-1_1,1139965-1_1;
161995-2_7	ACCGCCCGACACAACTCAAAGTGAGTTGGAATCTGATATGATGATTTGTTGTCGACCGGGCGGAC	-18.9	YDL167C_UnsplicedGene_NRP1_mRNA	757	789	snR70_UnsplicedGene_snR70_snoRNA	21	52	count_total=2;count_last_clustering=2;two_way_merged=0;seq_IDs_in_cluster=161995-2_7,659680-1_1;
1449788-1_1	TGGCGTCACTCTGGGTGTCGGAACTTGGTTGATGAGTCCCATAACCTTTGTACCCCAGAGTGAGAAACCGAAATTGAATCTAAA	-18.2	YNL055C_UnsplicedGene_POR1_mRNA	759	779	snR17a_UnsplicedGene_snR17a_snoRNA	250	312	count_total=2;count_last_clustering=2;two_way_merged=0;seq_IDs_in_cluster=1449788-1_1,1449789-1_1;
176003-1_3	AAGAACGTTTGGTCTTACTCCCGTTAAAAAGATTGATGGGAAGTAAGACCCCCGAT	-20.37	YJL136C_UnsplicedGene_RPS21B_mRNA	768	800	snR18_UnsplicedGene_snR18_snoRNA	49	84	count_total=6;count_last_clustering=6;two_way_merged=0;seq_IDs_in_cluster=176003-1_3,858984-1_1,467665-1_3,608834-1_1,208383-1_3,1780325-1_1;
780034-1_1	ATAAAGTCATAGGGGATAAAAACTCCCCTATGATTAAAAACT	-17.9	YDR362C_UnsplicedGene_TFC6_mRNA	776	798	snR41_UnsplicedGene_snR41_snoRNA	19	39	count_total=2;count_last_clustering=2;two_way_merged=0;seq_IDs_in_cluster=780034-1_1,225806-1_6;
1313611-1_1	GTGAGTTGGAATCATGGTTTAAAAGAGCCACTGAATCCAACTTGGTTGATGAGTCCCATAACCTTTGTACCCCAGAGTGAC	-20.2	YDL167C_UnsplicedGene_NRP1_mRNA	777	797	snR17a_UnsplicedGene_snR17a_snoRNA	232	292	count_total=4;count_last_clustering=4;two_way_merged=0;seq_IDs_in_cluster=1313611-1_1,1313610-1_1,1313612-1_1,328739-1_4;
409127-2_3	GCTGGCGAGGGAGAAGAGATTGTGTCTCTTCTTTCCTCGTCCGATTC	-22.8	YLR351C_UnsplicedGene_NIT3_mRNA	783	803	snR190_UnsplicedGene_snR190_snoRNA	37	62	count_total=1;count_last_clustering=1;two_way_merged=0;seq_IDs_in_cluster=409127-2_3;
316584-1_1	AAAGCCTTTTCCACACCAGGTTAGTAACGGTGTGGAAAAACT	-18	YMR131C_UnsplicedGene_RRB1_mRNA	786	808	snR13_UnsplicedGene_snR13_snoRNA	95	114	count_total=2;count_last_clustering=2;two_way_merged=0;seq_IDs_in_cluster=316584-1_1,316950-1_1;
929832-1_2	ACTCGAAAGATGGTGAAAAATTACACCATCTTTCGGGGCTGAT	-12.9	YNL206C_UnsplicedGene_RTT106_mRNA	826	841	snR39B_UnsplicedGene_snR39B_snoRNA	90	116	count_total=3;count_last_clustering=3;two_way_merged=0;seq_IDs_in_cluster=929832-1_2,266018-1_6,626151-1_1;
1565774-1_1	ACCCACAGCAGCCCATTTATGTCCAACGAAGGGATAGGGCTCTATGGGTGGGTACAAATGGCAGTATGA	-20.4	YDL012C_UnsplicedGene_YDL012C_mRNA	843	869	snR17a_UnsplicedGene_snR17a_snoRNA	464	505	count_total=4;count_last_clustering=4;two_way_merged=0;seq_IDs_in_cluster=1565774-1_1,1565775-1_1,1565776-1_1,1568102-1_1;
1491886-1_1	TTCGGATTGGAGGCAACAACAACCCCCTGCTAAGAGACATTACTTATGTTGCCTTCCTTCTAA	-24.78	YNL068C_UnsplicedGene_FKH2_mRNA	844	886	snR52_UnsplicedGene_snR52_snoRNA	89	111	count_total=6;count_last_clustering=6;two_way_merged=0;seq_IDs_in_cluster=1491886-1_1,1491881-1_1,1491882-1_1,1491883-1_1,1491885-1_1,240767-1_7;
184877-1_3	AGACGCCATCAAGGGCTTGCTGGCCCTGATGATAATGGTGTC	-19.7	YER091C_UnsplicedGene_MET6_mRNA	846	865	snR190_UnsplicedGene_snR190_snoRNA	20	41	count_total=2;count_last_clustering=2;two_way_merged=0;seq_IDs_in_cluster=184877-1_3,409289-1_1;
634294-1_1	AACTTGCACCCATCCAAGCTTGTTCTTCTTTTTTGAAGGGATAGGGCCCTATGGGTGGGTACAAATGGCAGTCTGACAAGT	-19.23	YGR034W_UnsplicedGene_RPL26B_mRNA	846	869	snR17a_UnsplicedGene_snR17a_snoRNA	454	510	count_total=4;count_last_clustering=4;two_way_merged=0;seq_IDs_in_cluster=634294-1_1,634295-1_1,1814747-1_1,134306-1_1;
936581-1_1	AACTTGCACCCATCCAAGCTTGTTATCATGGGTGGGTACAAATGGCAGTCTGACAAGT	-15.7	YGR034W_UnsplicedGene_RPL26B_mRNA	846	873	snR17b_UnsplicedGene_snR17b_snoRNA	450	482	count_total=2;count_last_clustering=2;two_way_merged=0;seq_IDs_in_cluster=936581-1_1,2523370-1_1;
287402-1_2	GGAAAAGGCCAAGGCCAAGGGTTGGATTGTGCCGTGGCCTTTTTC	-22.1	YCR012W_UnsplicedGene_PGK1_mRNA	874	895	snR4_UnsplicedGene_snR4_snoRNA	141	163	count_total=2;count_last_clustering=2;two_way_merged=0;seq_IDs_in_cluster=287402-1_2,558661-1_1;
495571-1_1	AGAATCTTCTTGTACCCATCCAACATGGGTGGGCACAAATGGCAGTCTGACTAG	-22.5	YPL143W_UnsplicedGene_RPL33A_mRNA	876	901	snR17b_UnsplicedGene_snR17b_snoRNA	451	481	count_total=2;count_last_clustering=2;two_way_merged=0;seq_IDs_in_cluster=495571-1_1,241876-2_2;
948103-1_2	AGAATCTTCTTGTACCCATCCAACATCTATGGGTGGGTACAAATGGCAGTCTGACAAGT	-21.55	YPL143W_UnsplicedGene_RPL33A_mRNA	876	904	snR17a_UnsplicedGene_snR17a_snoRNA	477	510	count_total=2;count_last_clustering=2;two_way_merged=0;seq_IDs_in_cluster=948103-1_2,2426167-1_1;
313232-1_1	AAACTGCCTTTGTACTTTTATGGGTGGGAACAAATGGCAGTCTG	-18.1	YLR388W_UnsplicedGene_RPS29A_mRNA	894	912	snR17a_UnsplicedGene_snR17a_snoRNA	479	510	count_total=3;count_last_clustering=3;two_way_merged=0;seq_IDs_in_cluster=313232-1_1,313233-1_1,1280352-1_1;
192821-1_1	AAGGCGCAGGAACCCCCAATGGAGATAGCGGTTCCTGCGCAAC	-22.1	YDR148C_UnsplicedGene_KGD2_mRNA	907	924	snR45_UnsplicedGene_snR45_snoRNA	106	131	count_total=2;count_last_clustering=2;two_way_merged=0;seq_IDs_in_cluster=192821-1_1,1148696-1_1;
1499009-1_1	GAACTAGAAAGAAGAGCTAAAGCTGGAATGGTGTCTCTTCTTTTCTCGTCCGATTCG	-13.9	YHR179W_UnsplicedGene_OYE2_mRNA	912	937	snR190_UnsplicedGene_snR190_snoRNA	33	63	count_total=2;count_last_clustering=2;two_way_merged=0;seq_IDs_in_cluster=1499009-1_1,218610-2_6;
134134-1_4	AAGGCGTGGGAACTGCAATGGAGATAGCGGTTCCTGCGCAAC	-23.8	YOR027W_UnsplicedGene_STI1_mRNA	926	942	snR45_UnsplicedGene_snR45_snoRNA	106	131	count_total=2;count_last_clustering=2;two_way_merged=0;seq_IDs_in_cluster=134134-1_4,354069-1_1;
1082078-1_1	AGAATGTTGGATATGGGTTTCGCTCACTCAGATCTTCTGATATGATTGATAAAAATTTCCTATCCAACATTCATC	-18.6	YOR204W_UnsplicedGene_DED1_mRNA	928	949	snR71_UnsplicedGene_snR71_snoRNA	44	97	count_total=3;count_last_clustering=3;two_way_merged=0;seq_IDs_in_cluster=1082078-1_1,1082079-1_1,628638-1_2;
1376724-1_1	AACTTGCCAGCCAAGACTTTCGGTGCCTCTGTCAGAATTTTCTTGTACCCATCTAACTATGGGTGGGTACAAATGGCAGTCTGACAAGTTGG	-23.07	YOR234C_UnsplicedGene_RPL33B_mRNA	941	997	snR17a_UnsplicedGene_snR17a_snoRNA	478	511	count_total=3;count_last_clustering=3;two_way_merged=0;seq_IDs_in_cluster=1376724-1_1,228134-1_1,1858299-1_1;
196115-1_3	CGCCCACCCACATCCAATGGGTGGGTACAAATGGCAGTCTGACAA	-17.5	YGR033C_UnsplicedGene_TIM21_mRNA	967	983	snR17a_UnsplicedGene_snR17a_snoRNA	480	508	count_total=2;count_last_clustering=2;two_way_merged=0;seq_IDs_in_cluster=196115-1_3,508467-1_1;
448857-1_1	AATGTCCCCAGTCGGTAACCCATTTGTTGTCGACCGGGCGGACTT	-16.3	YKL060C_UnsplicedGene_FBA1_mRNA	977	998	snR70_UnsplicedGene_snR70_snoRNA	31	54	count_total=2;count_last_clustering=2;two_way_merged=0;seq_IDs_in_cluster=448857-1_1,448856-1_1;
279089-1_2	AAGGTTGTCGGCTTGTCTATGTCGACAACCCTTTTTCGTTAAGTTTCAGCCTT	-17.17	YOL086C_UnsplicedGene_ADH1_mRNA	999	1023	snR41_UnsplicedGene_snR41_snoRNA	79	120	count_total=3;count_last_clustering=3;two_way_merged=0;seq_IDs_in_cluster=279089-1_2,1540025-1_1,640069-1_2;
2134028-1_1	GAAGTTATTAGTACTAAGGGAGGCGGTCACGAAAAGGTAATATCGTTAGTACTCTCGGTGACCGCTCTTCTTTAGAGACCTTCCTAGGATGT	-23.9	YNL077W_UnsplicedGene_APJ1_mRNA	1020	1061	snR128_UnsplicedGene_snR128_snoRNA	88	138	count_total=2;count_last_clustering=2;two_way_merged=0;seq_IDs_in_cluster=2134028-1_1,1781466-1_1;
1619847-1_1	GGTGAGGCCGCTCATCAACCAATGCGATGAGTGGCCAACATAACCTT	-22.9	YPL028W_UnsplicedGene_ERG10_mRNA	1021	1041	snR63_UnsplicedGene_snR63_snoRNA	228	254	count_total=2;count_last_clustering=2;two_way_merged=0;seq_IDs_in_cluster=1619847-1_1,1619848-1_1;
1447565-1_1	CGTGGGCAATGGTATGGGGAAATCCGACTTGGTTGATGAGTCCCATAACCTTTGTACCCCAGAGTGAGAAACCGAAATTGAATCT	-17.5	YLR361C_UnsplicedGene_DCR2_mRNA	1021	1044	snR17a_UnsplicedGene_snR17a_snoRNA	245	309	count_total=2;count_last_clustering=2;two_way_merged=0;seq_IDs_in_cluster=1447565-1_1,344845-1_4;
315724-1_1	AAGAAGAATGAACGGGACGAGGACATGATAATGGTGTCTCTTCTTTCCTCGTCCG	-23.48	YDL226C_UnsplicedGene_GCS1_mRNA	1041	1083	snR190_UnsplicedGene_snR190_snoRNA	28	66	count_total=4;count_last_clustering=4;two_way_merged=0;seq_IDs_in_cluster=315724-1_1,222195-1_6,145338-1_12,645373-1_1;
1072294-1_1	AATTGGTTAGAGAAGAGGGATGCGGACCTTTAGCTTGGTCCGCAATCCTT	-20.7	YGL120C_UnsplicedGene_PRP43_mRNA	1050	1081	snR17a_UnsplicedGene_snR17a_snoRNA	308	333	count_total=3;count_last_clustering=3;two_way_merged=0;seq_IDs_in_cluster=1072294-1_1,761916-1_2,232486-1_1;
1406910-1_1	AAGCAATTGGCTTCTTTCGGTTACTAAATTTCATCACGGGGATGAAAGACTGGTTCCTT	-13.1	YNL069C_UnsplicedGene_RPL16B_mRNA	1065	1098	snR128_UnsplicedGene_snR128_snoRNA	20	46	count_total=3;count_last_clustering=3;two_way_merged=0;seq_IDs_in_cluster=1406910-1_1,1406911-1_1,293169-1_8;
458921-1_2	AGGAATCCAAAGGGAGAGGAGGGGGAAGAAGAGGAAGAAGAGCTGAAACGACCGCTCTTCTTTAGAGACCTTCCTAGGATGTCTGAGTGA	-23	YNL186W_UnsplicedGene_UBP10_mRNA	1074	1122	snR128_UnsplicedGene_snR128_snoRNA	106	146	count_total=3;count_last_clustering=3;two_way_merged=0;seq_IDs_in_cluster=458921-1_2,739595-1_1,739596-1_1;
568527-1_1	AAATATATGAAGAGACAGAAGCACTTTGCTTGGCTACCCACCCCTATGGGTGGGTACAAATGGCAGTCTGACAAGT	-21.2	YNL221C_UnsplicedGene_POP1_mRNA	1092	1134	snR17a_UnsplicedGene_snR17a_snoRNA	478	510	count_total=2;count_last_clustering=2;two_way_merged=0;seq_IDs_in_cluster=568527-1_1,568528-1_1;
272501-1_1	AAAGGGTTGCGCTTCTTAGCGGTTCCTGCGCAACCCATTGATCTTGTTAC	-18.51	YBR118W_UnsplicedGene_TEF2_mRNA	1101	1122	snR45_UnsplicedGene_snR45_snoRNA	114	147	count_total=8;count_last_clustering=8;two_way_merged=0;seq_IDs_in_cluster=272501-1_1,181366-1_2,851550-1_1,240475-1_2,318347-1_1,797079-1_1,272504-1_1,485609-1_2;
195902-1_3	CGAGGAGGACGAAGAAGAAGCGGACGAGGACTTCTTTCCTCGTCCGA	-19.45	YKR048C_UnsplicedGene_NAP1_mRNA	1137	1185	snR190_UnsplicedGene_snR190_snoRNA	30	59	count_total=2;count_last_clustering=2;two_way_merged=0;seq_IDs_in_cluster=195902-1_3,529336-1_1;
1707744-1_1	AGCTATCGATGAATTCACTCTGGGCTCTAACCTTTGTACCCCAGTGTGAGAAACCGAAATTGAATCT	-18.53	YML072C_UnsplicedGene_TCB3_mRNA	1144	1173	snR17a_UnsplicedGene_snR17a_snoRNA	270	309	count_total=3;count_last_clustering=3;two_way_merged=0;seq_IDs_in_cluster=1707744-1_1,298768-1_8,310052-1_1;
139383-1_4	AAGGTCGAGGAGGGCGAGAGAATGGTGTCTCTTCTTTCCTCGTCCGATTCGACCAT	-24.2	YJR006W_UnsplicedGene_POL31_mRNA	1146	1165	snR190_UnsplicedGene_snR190_snoRNA	33	68	count_total=2;count_last_clustering=2;two_way_merged=0;seq_IDs_in_cluster=139383-1_4,431214-1_1;
229106-1_1	AGAGTTGCCAGAAAAGTTGTTTTTTCTGGCATCTCT	-14.4	YOR198C_UnsplicedGene_BFR1_mRNA	1149	1164	snR48_UnsplicedGene_snR48_snoRNA	50	85	count_total=5;count_last_clustering=5;two_way_merged=0;seq_IDs_in_cluster=229106-1_1,229105-1_1,1220460-1_1,743048-1_2,694441-1_1;
495046-1_2	ATGATGAGAAGACCCGCGGTCATCAAGGCTTCCCTTGATGACCAAAAT	-18.2	YNL229C_UnsplicedGene_URE2_mRNA	1234	1262	snR78_UnsplicedGene_snR78_snoRNA	20	38	count_total=2;count_last_clustering=2;two_way_merged=0;seq_IDs_in_cluster=495046-1_2,889131-1_1;
263835-1_2	AGGTACCCATCCTTTCTATGGGTGGGTACAAATGGC	-15.35	YMR058W_UnsplicedGene_FET3_mRNA	1282	1303	snR17a_UnsplicedGene_snR17a_snoRNA	477	502	count_total=2;count_last_clustering=2;two_way_merged=0;seq_IDs_in_cluster=263835-1_2,113189-1_6;
299721-1_1	AACAGCAAGTGAGGAGAGGAAATTCTCTCTCCTCTACATTTAAT	-16.3	YJL123C_UnsplicedGene_MTC1_mRNA	1291	1311	snR84_UnsplicedGene_snR84_snoRNA	331	354	count_total=2;count_last_clustering=2;two_way_merged=0;seq_IDs_in_cluster=299721-1_1,75134-1_6;
1783951-1_1	ACTACTGGGGTACGCTTGTATTTCATAACCTTTGTACCCCAGAGTGAGAAACCGAAATT	-17.55	YER105C_UnsplicedGene_NUP157_mRNA	1323	1347	snR17a_UnsplicedGene_snR17a_snoRNA	268	309	count_total=2;count_last_clustering=2;two_way_merged=0;seq_IDs_in_cluster=1783951-1_1,1168675-1_1;
1041574-1_2	AGAAAGTTGTTATCCCCCCTGGTTCTAAGTCCATCTCCTGAAGGGATAGGGCTCTATGGGTGGGTACAAATGGC	-22.5	YDR127W_UnsplicedGene_ARO1_mRNA	1323	1360	snR17a_UnsplicedGene_snR17a_snoRNA	463	498	count_total=2;count_last_clustering=2;two_way_merged=0;seq_IDs_in_cluster=1041574-1_2,1643349-1_1;
170705-1_3	AAGAAGAACTATTAACGTCATCAGGGAATATTCTTCCCTTGATGACCAAAAT	-15.6	YDR285W_UnsplicedGene_ZIP1_mRNA	1328	1360	snR78_UnsplicedGene_snR78_snoRNA	20	38	count_total=2;count_last_clustering=2;two_way_merged=0;seq_IDs_in_cluster=170705-1_3,313434-1_1;
1143720-1_1	AGGAGAAGAGTCCGGAGATTTACCATTCAGAAAGGGTGACGTGACCATCAAACAGTTATCCCTGTCTGAATGGGT	-24.33	YFR024C-A_UnsplicedGene_LSB3_mRNA	1362	1408	snR38_UnsplicedGene_snR38_snoRNA	43	71	count_total=3;count_last_clustering=3;two_way_merged=0;seq_IDs_in_cluster=1143720-1_1,1143722-1_1,1143721-1_1;
1004967-1_2	AATCCCGATGCTGTGGATTTGATGGAAATGAGGATCCACAGCACTGGGTACTGAGGGGGAAAC	-24.2	YDR001C_UnsplicedGene_NTH1_mRNA	1383	1403	snR76_UnsplicedGene_snR76_snoRNA	22	63	count_total=2;count_last_clustering=2;two_way_merged=0;seq_IDs_in_cluster=1004967-1_2,1466716-1_1;
1380916-1_1	TCATGGGACTCATCCATGAAACAACTTGGTTGATGAGTCCCATAACCTTTGTACCCCAGAGTGAGAAACCGAAATTGAAT	-19.7	YOR212W_UnsplicedGene_STE4_mRNA	1441	1461	snR17a_UnsplicedGene_snR17a_snoRNA	249	307	count_total=2;count_last_clustering=2;two_way_merged=0;seq_IDs_in_cluster=1380916-1_1,264359-1_6;
1220671-1_1	GATCAGAAGACTCTATTGCTAATAATGCAACAGAGTCAAGCCCTGAGTTTC	-22.7	YDR060W_UnsplicedGene_MAK21_mRNA	1516	1540	snR66_UnsplicedGene_snR66_snoRNA	39	66	count_total=4;count_last_clustering=4;two_way_merged=0;seq_IDs_in_cluster=1220671-1_1,1220673-1_1,1220701-1_1,127177-1_14;
1446785-1_1	ATTAATAACTGGGAACCGCTACCTGATTAATGGAGATAGCGGTTCCTGCGCAACCC	-20.5	YGR054W_UnsplicedGene_YGR054W_mRNA	1517	1549	snR45_UnsplicedGene_snR45_snoRNA	104	133	count_total=2;count_last_clustering=2;two_way_merged=0;seq_IDs_in_cluster=1446785-1_1,864914-1_1;
1107567-1_1	AGATGATATTTTAATTGGGGTATTAGGTTCTCCCATAACCCTTGTACCCCAGAGTGAGAAACCG	-20.5	Q0045_UnsplicedGene_COX1_mRNA	1569	1598	snR17a_UnsplicedGene_snR17a_snoRNA	265	298	count_total=2;count_last_clustering=2;two_way_merged=0;seq_IDs_in_cluster=1107567-1_1,335391-1_4;
2081705-1_1	ATAAGGGTGCTCTGGCTTAGTAGAGCTTAGGGCGCCTTTACTGACTCAGC	-22.1	YMR145C_UnsplicedGene_NDE1_mRNA	1697	1715	snR64_UnsplicedGene_snR64_snoRNA	92	122	count_total=2;count_last_clustering=2;two_way_merged=0;seq_IDs_in_cluster=2081705-1_1,1010101-1_2;
171076-1_1	AAAGACATCGGCCCTTTCTGGGTCGATGTGAATTGTGCCGTGGCC	-16.6	YIL126W_UnsplicedGene_STH1_mRNA	1732	1749	snR4_UnsplicedGene_snR4_snoRNA	130	157	count_total=3;count_last_clustering=3;two_way_merged=0;seq_IDs_in_cluster=171076-1_1,171077-1_1,34854-1_10;
160224-1_14	ATTAGTTAAAGTTTTATAAGCATTTTTAGCGGTGCTTTAACTATTAATAACTGAGGCTG	-12.4	YLR044C_UnsplicedGene_PDC1_mRNA	1842	1869	snR4_UnsplicedGene_snR4_snoRNA	174	206	count_total=2;count_last_clustering=2;two_way_merged=0;seq_IDs_in_cluster=160224-1_14,1958293-1_1;
1332031-1_1	AACCACCCACCCAGAATTGGACATGGGTGGGGACAAACGGCAGTCTGACAAGT	-17.4	YML049C_UnsplicedGene_RSE1_mRNA	1998	2020	snR17b_UnsplicedGene_snR17b_snoRNA	451	482	count_total=2;count_last_clustering=2;two_way_merged=0;seq_IDs_in_cluster=1332031-1_1,470754-1_5;
2000610-1_1	ATTTCACGCGATGGAAAAGGCTGCCGTCAGACTGGGGAAACTGTGCACCAGTCTGAACATGGATGCCACAAGT	-23.8	YNR016C_UnsplicedGene_ACC1_mRNA	2103	2144	snR40_UnsplicedGene_snR40_snoRNA	40	72	count_total=2;count_last_clustering=2;two_way_merged=0;seq_IDs_in_cluster=2000610-1_1,418132-1_6;
223888-1_7	AATTTGTGCTCACATCGAAGAACTAATCGATGTGAGCACAATGATTTCTCAAGACT	-25	YGL120C_UnsplicedGene_PRP43_mRNA	2157	2181	snR79_UnsplicedGene_snR79_snoRNA	56	88	count_total=2;count_last_clustering=2;two_way_merged=0;seq_IDs_in_cluster=223888-1_7,962405-1_1;
786420-1_1	AAAGAACTAGCCGCCGTAATGATCACCTATCCTCCCACTTTCTTGGAAGGATAGGGATTC	-22	YMR189W_UnsplicedGene_GCV2_mRNA	2263	2302	snR17b_UnsplicedGene_snR17b_snoRNA	434	451	count_total=2;count_last_clustering=2;two_way_merged=0;seq_IDs_in_cluster=786420-1_1,786421-1_1;
279973-1_5	AAAAGGGAACCGTCTTGCAGCTCACGGTGATGAAAGACTGGTTCCTT	-17	YDR217C_UnsplicedGene_RAD9_mRNA	2271	2291	snR128_UnsplicedGene_snR128_snoRNA	21	46	count_total=2;count_last_clustering=2;two_way_merged=0;seq_IDs_in_cluster=279973-1_5,536895-1_1;
159923-2_9	AACTGCATGTGTTGTTGCCGCTAGTGTTATACAACACATGCAGATCTGAGCCTT	-22.7	YDR127W_UnsplicedGene_ARO1_mRNA	2278	2300	snR190_UnsplicedGene_snR190_snoRNA	181	212	count_total=2;count_last_clustering=2;two_way_merged=0;seq_IDs_in_cluster=159923-2_9,610837-1_1;
907068-2_2	ATAGATTCCTACATCCATTGCTCCAAAATTTTTTAAAGGAGCGATGTTGATGGC	-16.8	YDL112W_UnsplicedGene_TRM3_mRNA	2437	2461	snR70_UnsplicedGene_snR70_snoRNA	106	134	count_total=1;count_last_clustering=1;two_way_merged=0;seq_IDs_in_cluster=907068-2_2;
106422-1_20	TGCCGGTATCCACTCCAGAAGAAAGTTCATGGGTGGGTACAAATGGCAGTCTGACAAGT	-21.5	YLR249W_UnsplicedGene_YEF3_mRNA	2476	2504	snR17b_UnsplicedGene_snR17b_snoRNA	449	482	count_total=3;count_last_clustering=3;two_way_merged=0;seq_IDs_in_cluster=106422-1_20,2406008-1_1,2406009-1_1;
316158-1_4	AATGCTACCTCTTCGTTGTTTGAAAGATAGAATGATGAAAGAGGTAGCAATTTGCAGCAGATTTTTCGTGATTGAATCAAAC	-22.9	YIL109C_UnsplicedGene_SEC24_mRNA	2477	2505	snR50_UnsplicedGene_snR50_snoRNA	22	76	count_total=2;count_last_clustering=2;two_way_merged=0;seq_IDs_in_cluster=316158-1_4,626442-1_1;
1475434-1_1	AATGAAACTAATCGTGGGGATTGCGTAACATTCACAGTTTCCACGGTAGGAGTACGCTTACGAACCC	-21.5	YPL125W_UnsplicedGene_KAP120_mRNA	2952	2976	snR128_UnsplicedGene_snR128_snoRNA	46	87	count_total=3;count_last_clustering=3;two_way_merged=0;seq_IDs_in_cluster=1475434-1_1,1475435-1_1,172425-1_13;
292918-1_8	AAGAATGCACTATCCGGAGAAAACACGGGCCACGTGAATGATGAATTTAATTCTTTGGTCCGTGTTTATGATGGGAAGT	-24	YNL139C_UnsplicedGene_THO2_mRNA	3003	3035	snR18_UnsplicedGene_snR18_snoRNA	21	66	count_total=2;count_last_clustering=2;two_way_merged=0;seq_IDs_in_cluster=292918-1_8,1422214-1_1;
586655-1_1	ATTGCCGGTGCTATGTGGTACTGGAAATGAGGATCCACAGCACTGGGCACTGAGGGGGAAAC	-18.45	YPL226W_UnsplicedGene_NEW1_mRNA	3157	3177	snR76_UnsplicedGene_snR76_snoRNA	23	63	count_total=2;count_last_clustering=2;two_way_merged=0;seq_IDs_in_cluster=586655-1_1,13856-1_42;
1552870-1_1	ACATTACTTCCCACCCTGTCCTTTGAAGGGATAGGGCTCCATGGGTGGGTACAAATGGCAGTCTGACAAGT	-20.8	YDR293C_UnsplicedGene_SSD1_mRNA	3405	3427	snR17a_UnsplicedGene_snR17a_snoRNA	461	510	count_total=3;count_last_clustering=3;two_way_merged=0;seq_IDs_in_cluster=1552870-1_1,1552871-1_1,597828-1_4;
772459-1_3	ACTTCCCACCCTGTCCTTGCTTCCATTTTGGAAGGATAGGGATTCATGGGTGGGTACAAATGGCAGTCTGACAAGT	-16.35	YDR293C_UnsplicedGene_SSD1_mRNA	3410	3427	snR17b_UnsplicedGene_snR17b_snoRNA	424	482	count_total=2;count_last_clustering=2;two_way_merged=0;seq_IDs_in_cluster=772459-1_3,286421-1_1;
1044676-1_1	AATGCACACACACTAATTACGTGTGTGTGCATTTCTTGCTATCGCTGCTTAGCCTCTCTAAAAC	-20.1	YGL008C_UnsplicedGene_PMA1_mRNA	3479	3496	snR30_UnsplicedGene_snR30_snoRNA	74	120	count_total=2;count_last_clustering=2;two_way_merged=0;seq_IDs_in_cluster=1044676-1_1,1044677-1_1;
1363680-1_1	AAATTTACTTTCCCACCCAATCTTATGGGTGGGTACAAATGGCAGTCT	-15	YER110C_UnsplicedGene_KAP123_mRNA	3586	3610	snR17a_UnsplicedGene_snR17a_snoRNA	477	510	count_total=2;count_last_clustering=2;two_way_merged=0;seq_IDs_in_cluster=1363680-1_1,1069464-1_1;
664883-1_1	GAAGACGGTGCTGTGGGTAGGATCCACAGCACTGGGCACTGAGGGGGAAAC	-22.35	YDR335W_UnsplicedGene_MSN5_mRNA	3993	4025	snR76_UnsplicedGene_snR76_snoRNA	23	63	count_total=2;count_last_clustering=2;two_way_merged=0;seq_IDs_in_cluster=664883-1_1,227692-1_2;
656867-1_1	GAAAGAGAAAAAGAAGGAAGGGTATGTTGCCTTCCTTCTGAAG	-15.7	YDL112W_UnsplicedGene_TRM3_mRNA	4122	4145	snR52_UnsplicedGene_snR52_snoRNA	92	112	count_total=2;count_last_clustering=2;two_way_merged=0;seq_IDs_in_cluster=656867-1_1,656866-1_1;
215758-1_6	AATGGGGACAGGGCAGTGACAACCTTTGTACCCCAGAGTGAGAAACCGAAATTGAATCT	-13.3	YDR216W_UnsplicedGene_ADR1_mRNA	4161	4181	snR17a_UnsplicedGene_snR17a_snoRNA	271	309	count_total=2;count_last_clustering=2;two_way_merged=0;seq_IDs_in_cluster=215758-1_6,826717-1_1;
511367-1_1	AGTGAAACTGCGAATAGCTCTTAACATTCGCAGTTTCCACGGT	-13.9	YIL149C_UnsplicedGene_MLP2_mRNA	4265	4281	snR128_UnsplicedGene_snR128_snoRNA	44	90	count_total=2;count_last_clustering=2;two_way_merged=0;seq_IDs_in_cluster=511367-1_1,2031009-1_1;
287705-1_1	CCGTATCTTATTTTCCCCCTCCTTTATTCACAGCACTAGGCACTGAGGGGGAAAC	-17.1	YOL081W_UnsplicedGene_IRA2_mRNA	5725	5753	snR76_UnsplicedGene_snR76_snoRNA	37	63	count_total=2;count_last_clustering=2;two_way_merged=0;seq_IDs_in_cluster=287705-1_1,287706-1_1;
2105077-1_1	CTGGTGCTACAGCTTATGAGAAAAAAGCTGCGCACCAGTCTGAACATGGATGCCAC	-20.7	Q0045_UnsplicedGene_COX1_mRNA	11143	11159	snR40_UnsplicedGene_snR40_snoRNA	30	68	count_total=3;count_last_clustering=3;two_way_merged=0;seq_IDs_in_cluster=2105077-1_1,2105078-1_1,267245-1_9;
