# Supplementary material for: Mapping targets for small nucleolar RNAs in yeast
Source: Wellcome Open Res. 2018 Nov 22;3:120. Originally published 2018 Sep 19. [Version 2] doi: 10.12688/wellcomeopenres.14735.2 (PMC6171561; doi:10.12688/wellcomeopenres.14735.2)
Supplement: Supplementary file 12 [file wellcomeopenres-3-16240-s0009.tgz › 81786543-69d5-41a3-ac01-5a0229777bef_Supplementary_Table_3.xlsx]

## Sheet: Sheet1
methsite_id	hybrid_snoRNAs	hybrid_count	experiment_count	box
COX8-465	snR190	3	2	D'
MET18-61	snR41	3	2	D'
YNL095C-169	snR40	2	2	D'
SRS2-2421	snR190	5	1	D'
HSP42-1027	snR47	4	1	D'
YOL097W-A-113	snR58	3	1	D'
ARO1-2282	snR190	2	1	D
MVP1-971	snR75	2	1	D
SAM2-615	snR79	2	1	D
TOS1-1348	snR55	2	1	D
SLK19-837	snR47	2	1	D'
YTA7-2211	snR190	2	1	D'
RPL41B-115	snR190	1	1	D'
SPT6-108	snR190	1	1	D'
